# Supplementary material for: A whole-body micro-CT scan library that captures the skeletal diversity of Lake Malawi cichlid fishes
Source: Sci Data. 2024 Sep 10;11:984. doi: 10.1038/s41597-024-03687-1 (PMC11387623; doi:10.1038/s41597-024-03687-1)
Supplement: Supplementary file 1 — Supplementary Table S2 [file 41597_2024_3687_MOESM1_ESM.csv]

species_name	precaudal_count	caudal_count	total_count	aspect_ratio	data_type	data_name	reference	institution	specimen_number	Column1	Column2	Column3	Column4	Column5	Column6	Column7	Column8	Column9	Column10	Column11
Alticorpus macrocleithrum	12	18	30	2.245902133	CT-scan	Alticorpus_macrocleithrum_UniBri_maldeco_19_10_04_8bit	L-MJG:maldeco	L-MJG	maldeco
Alticorpus macrocleithrum	12	19	31	2.576904847	CT-scan	Alticorpus_macrocleithrum_NHMUK_1984_10_22_2_5_8bit_a	NHMUK_1984_10_22_2-5_a	NHMUK	1984.10.22.2-5
Alticorpus macrocleithrum	12	19	31	2.48564884	CT-scan	Alticorpus_macrocleithrum_NHMUK_1984_10_22_2_5_8bit_b	NHMUK_1984_10_22_2-5_b	NHMUK	1984.10.22.2-5
Astatotilapia calliptera	13	17	30	3.050013255	CT-scan	Astatotilapia_calliptera_UniOxf_AC1_8bit	L-BV:AC1	L-BV	AC1
Astatotilapia calliptera	13	17	30	3.22754522	CT-scan	Astatotilapia_calliptera_UniOxf_AC2_8bit	L-BV:AC2	L-BV	AC2
Astatotilapia calliptera	13	17	30	3.498543812	CT-scan	Astatotilapia_calliptera_UniOxf_AC3_8bit	L-BV:AC3	L-BV	AC3
Astatotilapia calliptera	13	16	29	3.264953925	CT-scan	Astatotilapia_calliptera_UniOxf_AC4_8bit	L-BV:AC4	L-BV	AC4
Astatotilapia calliptera	13	16	29	3.496160604	CT-scan	Astatotilapia_calliptera_UniOxf_AC5_8bit	L-BV:AC5	L-BV	AC5
Astatotilapia calliptera	13	17	30	2.836610075	CT-scan	Astatotilapia_calliptera_UniOxf_AC6_8bit	L-BV:AC6	L-BV	AC6
Astatotilapia calliptera	13	17	30	3.274507105	CT-scan	Astatotilapia_calliptera_UniOxf_AC7_8bit	L-BV:AC7	L-BV	AC7
Astatotilapia calliptera	13	17	30	3.309380377	CT-scan	Astatotilapia_calliptera_UniOxf_AC9_8bit	L-BV:AC9	L-BV	AC9
Astatotilapia calliptera	13	16	29	2.435090238	CT-scan	Astatotilapia_calliptera_NHMUK_1921_9_6_94_95_8bit_a	NHMUK_1921_9_6_94-95_a	NHMUK	1921.9.6.94-95
Astatotilapia calliptera	12	17	29	2.712430498	CT-scan	Astatotilapia_calliptera_NHMUK_1921_9_6_94_95_8bit_b	NHMUK_1921_9_6_94-95_b	NHMUK	1921.9.6.94-95
Astatotilapia calliptera	13	17	30	3.050515033	CT-scan	Astatotilapia_calliptera_NHMUK_1957_11_29_16_26_8bit_a	NHMUK_1957_11_29_16-26_a	NHMUK	1957.11.29.16-26
Astatotilapia calliptera	13	17	30	2.946099197	CT-scan	Astatotilapia_calliptera_NHMUK_1957_11_29_16_26_8bit_b	NHMUK_1957_11_29_16-26_b	NHMUK	1957.11.29.16-26
Astatotilapia calliptera	12	17	29	2.638085538	CT-scan	Astatotilapia_calliptera_NHMUK_1966_7_28_21_24_8bit_a	NHMUK_1966_7_28_21-24_a	NHMUK	1966.7.28.21-24
Astatotilapia calliptera	13	17	30	2.504388951	CT-scan	Astatotilapia_calliptera_NHMUK_1966_7_28_21_24_8bit_b	NHMUK_1966_7_28_21-24_b	NHMUK	1966.7.28.21-24
Astatotilapia gigliolii	13	16	29	2.849153006	CT-scan	Astatotilapia_gigliolii_BanUni_G12D10_8bit	L-GFT:G12 D10	L-GFT	G12 D10
Astatotilapia gigliolii	13	16	29	2.824913645	CT-scan	Astatotilapia_gigliolii_BanUni_G15J08_8bit	L-GFT:G15 J08	L-GFT	G15 J08
Astatotilapia sp. 'Ruaha blue'	13	16	29	2.657827315	CT-scan	Astatotilapia_sp_ruaha_blue_BanUni_AU11_8bit	L-GFT:AU11	L-GFT	AU11
Astatotilapia sp. 'Ruaha blue'	13	17	30	2.757208323	CT-scan	Astatotilapia_sp_ruaha_blue_BanUni_AU13_8bit	L-GFT:AU13	L-GFT	AU13
Copadichromis likomae	17	17	34	2.52265651	CT-scan	Copadichromis_likomae_NHMUK_1962_10_18_113_118_8bit_a	NHMUK_1962_10_18_113-118_a	NHMUK	1962.10.18.113-118
Copadichromis likomae	15	19	34	2.443798765	CT-scan	Copadichromis_likomae_NHMUK_1962_10_18_113_118_8bit_b	NHMUK_1908_10_27_42-48_a	NHMUK	1908.10.27.42-48
Copadichromis likomae	15	17	32	2.564351283	CT-scan	Copadichromis_quadrimaculatus_NHMUK_1908_10_27_42_48_8bit_a	NHMUK_1962_10_18_113-118_b	NHMUK	19621018113-118
Copadichromis quadrimaculatus	15	18	33	2.511554263	CT-scan	Copadichromis_quadrimaculatus_NHMUK_1908_10_27_42_48_8bit_b	NHMUK_1908_10_27_42-48_b	NHMUK	1908.10.27.42-48
Copadichromis quadrimaculatus	16	17	33	2.734396211	CT-scan	Copadichromis_trimaculatus_NHMUK_1962_10_18_129_136_8bit_a	NHMUK_1962_10_18_129-136_a	NHMUK	1962.10.18.129-136
Copadichromis trimaculatus	16	17	33	2.765280511	CT-scan	Copadichromis_trimaculatus_NHMUK_1962_10_18_129_136_8bit_b	NHMUK_1962_10_18_129-136_b	NHMUK	1962.10.18.129-136
Copadichromis trimaculatus	15	18	33	2.799387969	CT-scan	Copadichromis_virginalis_NHMUK_1962_10_18_32_39_8bit_a	NHMUK_1962_10_18_32-39_a	NHMUK	1962.10.18.32-39
Copadichromis virginalis	15	17	32	2.675091064	CT-scan	Copadichromis_virginalis_NHMUK_1962_10_18_32_39_8bit_b	NHMUK_1962_10_18_32-39_b	NHMUK	1962.10.18.32-39
Copadichromis virginalis	14	17	31	3.225388378	CT-scan	Cynotilapia_axelrodi_NHMUK_1976_11_19_1_8bit	NHMUK_1976_11_19_1	NHMUK	1976.11.19.1
Cynotilapia axelrodi	14	19	33	2.565596749	CT-scan	Dimidiochromis_compressiceps_UniBri_213_8bit	L-MJG:213	L-MJG	213
Dimidiochromis strigatus	13	18	31	2.516433472	CT-scan	Dimidiochromis_strigatus_UniBri_39_8bit	L-MJG:39	L-MJG	39
Diplotaxodon aeneus	15	18	33	2.77280375	CT-scan	Diplotaxodon_aeneus_UniBri_DRC051_8bit_a	L-MJG:DRC 051_a	L-MJG	DRC 051
Diplotaxodon aeneus	15	17	32	2.785583006	CT-scan	Diplotaxodon_aeneus_UniBri_DRC051_8bit_b	L-MJG:DRC 051_b	L-MJG	DRC 051
Diplotaxodon aeneus	14	18	32	2.647872358	CT-scan	Diplotaxodon_aeneus_NHMUK_1996_4_30_17_20_8bit_a	NHMUK_1996_4_30_17-20_a	NHMUK	1996.4.30.17-20
Diplotaxodon aeneus	15	19	34	2.647397902	CT-scan	Diplotaxodon_aeneus_NHMUK_1996_4_30_17_20_8bit_b	NHMUK_1996_4_30_17-20_b	NHMUK	1996.4.30.17-20
Diplotaxodon argenteus	16	19	35	3.472906787	CT-scan	Diplotaxodon_argenteus_NHMUK_1935_6_14_2281_2282_8bit	NHMUK_1935_6_14_2281-2282	NHMUK	1935.6.14.2281-2282
Diplotaxodon argenteus	17	19	36	3.829518812	CT-scan	Diplotaxodon_limnothrissa_NHMUK_1992_3_25_2_17_8bit_a	NHMUK_1992_3_25_2-17_a	NHMUK	1992.3.25.2-17
Diplotaxodon limnothrissa	17	20	37	3.515664494	CT-scan	Diplotaxodon_limnothrissa_NHMUK_1992_3_25_2_17_8bit_b	NHMUK_1992_3_25_2-17_b	NHMUK	1992.3.25.2-17
Diplotaxodon macrops	17	18	35	3.345918921	CT-scan	Diplotaxodon_sp_holochromis_UniBri_DRC001_8bit_a	L-MJG:DRC 001_a	L-MJG	DRC 001
Diplotaxodon macrops	15	17	32	2.813795473	CT-scan	Diplotaxodon_macrops_NHMUK_1996_4_30_2_10_3_8bit	NHMUK_1996_4_30_2-10	NHMUK	1996.4.30.2-10
Diplotaxodon sp. 'holochromis'	16	18	34	2.931184772	CT-scan	Diplotaxodon_sp_holochromis_UniBri_DRC001_8bit_b	L-MJG:DRC 001_b	L-MJG	DRC 001
Diplotaxodon sp. 'holochromis'	14	18	32	3.112471753	CT-scan	Diplotaxodon_sp_macrops_black_dorsal_UniBri_DRC090_8bit_a	L-MJG:DRC 090_a	L-MJG	DRC 090
Diplotaxodon sp. 'macrops black dorsal'	14	18	32	3.033469116	CT-scan	Diplotaxodon_sp_macrops_black_dorsal_UniBri_DRC090_8bit_b	L-MJG:DRC 060_a	L-MJG	DRC 060
Diplotaxodon sp. 'macrops black dorsal'	14	18	32	2.834071388	CT-scan	Diplotaxodon_sp_macrops_ngulube_UniBri_DRC060_8bit_a	L-MJG:DRC 090_b	L-MJG	DRC 090
Diplotaxodon sp. 'macrops ngulube'	14	17	31	2.604374281	CT-scan	Diplotaxodon_sp_macrops_ngulube_UniBri_DRC060_8bit_b	L-MJG:DRC 060_b	L-MJG	DRC 060
Diplotaxodon sp. 'macrops ngulube'	15	19	34	2.975153183	CT-scan	Diplotaxodon_sp_similis_white_back_north_UniBri_DRC084_8bit	L-MJG:DRC 084	L-MJG	DRC 084
Diplotaxodon sp. 'similis white back north'	16	18	34	2.992551734	CT-scan	Diplotaxodon_sp_similis_white_back_north_UniBri_DRC086_8bit	L-MJG:DRC 086	L-MJG	DRC 086
Diplotaxodon sp. 'similis white back north'	14	17	31	2.898726747	CT-scan	Genyochromis_mento_NHMUK_1965_10_26_24_29_8bit_a	NHMUK_1965_10_26_24-29_a	NHMUK	1965.10.26.24-29
Genyochromis mento	14	19	33	2.737496965	CT-scan	Hemitilapia_oxyrhynchus_UniBri_40_8bit	L-MJG:40	L-MJG	40
Genyochromis mento	14	18	32	2.792735982	CT-scan	Genyochromis_mento_NHMUK_1965_10_26_24_29_8bit_b	NHMUK_1965_10_26_24-29_b	NHMUK	1965.10.26.24-29
Hemitilapia oxyrhynchus	14	16	30	2.864220771	CT-scan	Iodotropheus_sprengerae_NHMUK_1971_9_8_7_8_8bit_a	NHMUK_1971_9_8_7-8_a	NHMUK	1971.9.8.7-8
Iodotropheus sprengerae	14	16	30	2.998882128	CT-scan	Iodotropheus_sprengerae_NHMUK_1971_9_8_7_8_8bit_b	NHMUK_1971_9_8_7-8_b	NHMUK	1971.9.8.7-8
Iodotropheus sprengerae	14	18	32	2.950339254	CT-scan	Labidochromis_strigatus_NHMUK_1981_1_9_28_32_8bit_a	NHMUK_1981_1_9_28-32_a	NHMUK	1981.1.9.28-32
Labidochromis strigatus	13	18	31	3.192662213	CT-scan	Labidochromis_strigatus_NHMUK_1981_1_9_28_32_8bit_b	NHMUK_1981_1_9_28-32_b	NHMUK	1930.1.31.171-180
Labidochromis strigatus	13	17	30	2.65663305	CT-scan	Lethrinops_albus_NHMUK_1930_1_31_171_180_8bit_a	NHMUK_1930_1_31_171-180_a	NHMUK	1981.1.9.28-32
Lethrinops albus	13	18	31	2.868121126	CT-scan	Lethrinops_albus_NHMUK_1930_1_31_171_180_8bit_b	NHMUK_1930_1_31_171-180_b	NHMUK	1930.1.31.171-180
Lethrinops albus	13	17	30	2.331136922	CT-scan	Lethrinops_auritus_NHMUK_1978_10_31_2_6_8bit_a	NHMUK_1978_10_31_2-6_a	NHMUK	1978.10.31.2-6
Lethrinops auritus	13	18	31	2.17017461	CT-scan	Lethrinops_gossei_UniBri_refonly_8bit	L-MJG:ref only	L-MJG	ref only
Lethrinops auritus	13	18	31	2.379070767	CT-scan	Lethrinops_auritus_NHMUK_1978_10_31_2_6_8bit_b	NHMUK_1978_10_31_2-6_b	NHMUK	1978.10.31.2-6
Maylandia zebra	14	16	30	2.49253853	CT-scan	Maylandia_zebra_UniOxf_M3_8bit	L-BV:M3	L-BV	M3
Maylandia zebra	15	16	31	2.681452384	CT-scan	Maylandia_zebra_UniOxf_M4_8bit	L-BV:M4	L-BV	M4
Maylandia zebra	14	15	29	2.660486009	CT-scan	Maylandia_zebra_UniOxf_M5_8bit	L-BV:M5	L-BV	M5
Maylandia zebra	14	15	29	2.284612209	CT-scan	Maylandia_zebra_UniOxf_M6_8bit	L-BV:M6	L-BV	M6
Mylochromis anaphyrmus	13	18	31	3.024153562	CT-scan	Mylochromis_anaphyrmus_UniBri_132_8bit	L-MJG:132	L-MJG	132
Nimbochromis linni	14	18	32	3.085977392	CT-scan	Nimbochromis_linni_UniBri_440_8bit	L-MJG:440	L-MJG	440
Nimbochromis livingstonii	13	18	31	2.636142877	CT-scan	Nimbochromis_livingstonii_NHMUK_1896_10_5_25_8bit	NHMUK_1896_10_5_25	NHMUK	1896.10.5.25
Nimbochromis polystigma	14	17	31	2.565693498	CT-scan	Nimbochromis_polystigma_NHMUK_1921_9_6_102_107_8bit_a	NHMUK_1921_9_6_102-107_a	NHMUK	1921.9.6.102-107
Nimbochromis polystigma	13	18	31	2.524879968	CT-scan	Nimbochromis_polystigma_NHMUK_1921_9_6_102_107_8bit_b	NHMUK_1921_9_6_102-107_b	NHMUK	1921.9.6.102-107
Otopharynx lithobates	14	18	32	3.008309764	CT-scan	Otopharynx_lithobates_NHMUK_1974_7_5_1_8bit	NHMUK_1974_7_5_1	NHMUK	1974.7.5.1
Otopharynx lithobates	13	18	31	3.045795726	CT-scan	Otopharynx_lithobates_NHMUK_1974_7_5_2_3_8bit_a	NHMUK_1974_7_5_2-3_a	NHMUK	1974.7.5.2-3
Otopharynx lithobates	14	17	31	3.055583641	CT-scan	Otopharynx_lithobates_NHMUK_1974_7_5_2_3_8bit_b	NHMUK_1974_7_5_2-3_b	NHMUK	1974.7.5.2-3
Otopharynx sp. 'brooksi nkhata'	13	18	31	2.910999958	CT-scan	Otopharynx_sp_brooksi_nkhata_UniBri_115_8bit	L-MJG:115	L-MJG	115
Otopharynx speciosus	14	19	33	2.78202116	CT-scan	Otopharynx_speciosus_NHMUK_1935_6_14_1649_8bit	NHMUK_1935_6_14_1649	NHMUK	1935.6.14.1649
Otopharynx speciosus	14	19	33	2.752278585	CT-scan	Otopharynx_speciosus_NHMUK_1935_6_14_1650_8bit	NHMUK_1935_6_14_1650	NHMUK	1935.6.14.1650
Otopharynx tetrastigma	12	17	29	2.392418458	CT-scan	Otopharynx_tetrastigma_NHMUK_1893_11_15_34_37_8bit_a	NHMUK_1893_11_15_34-37_a	NHMUK	1893.11.15.34-37
Otopharynx tetrastigma	12	17	29	2.332454387	CT-scan	Otopharynx_tetrastigma_NHMUK_1893_11_15_34_37_8bit_b	NHMUK_1893_11_15_34-37_b	NHMUK	1893.11.15.34-37
Pallidochromis tokolosh	14	20	34	3.426303388	CT-scan	Pallidochromis_tokolosh_NHMUK_1994_8_11_5_16_8bit_a	NHMUK_1994_8_11_5-16_a	NHMUK	1994.8.11.5-16
Pallidochromis tokolosh	15	19	34	3.323621764	CT-scan	Pallidochromis_tokolosh_NHMUK_1994_8_11_5_16_8bit_b	NHMUK_1994_8_11_5-16_b	NHMUK	1994.8.11.5-16
Petrotilapia genalutea	15	16	31	2.547649815	CT-scan	Petrotilapia_genalutea_NHMUK_1981_2_2_222_226_8bit	NHMUK_1981_2_2_222-226	NHMUK	1981.2.2.222-226
Placidochromis electra	14	18	32	2.595004462	CT-scan	Placidochromis_electra_UniBri_439_8bit	L-MJG:439	L-MJG	439
Placidochromis johnstoni	13	18	31	2.870116194	CT-scan	Placidochromis_johnstoni_UniBri_438_8bit	L-MJG:438	L-MJG	438
Placidochromis milomo	13	17	30	2.351900645	CT-scan	Placidochromis_milomo_UniBri_206_8bit	L-MJG:206	L-MJG	206
Placidochromis milomo	13	17	30	2.348052608	CT-scan	Placidochromis_milomo_UniBri_437_8bit	L-MJG:437	L-MJG	437
Protomelas spilopterus	13	17	30	2.673667744	CT-scan	Protomelas_spilopterus_UniBri_211_8bit	L-MJG:211	L-MJG	211
Rhamphochromis esox	17	20	37	3.824393962	CT-scan	Rhamphochromis_esox_NHMUK_1986_2_5_49_50_8bit_a	NHMUK_1986_2_5_49-50_a	NHMUK	1986.2.5.49-50
Rhamphochromis esox	17	21	38	3.979357348	CT-scan	Rhamphochromis_esox_NHMUK_1986_2_5_49_50_8bit_b	NHMUK_1986_2_5_49-50_b	NHMUK	1986.2.5.49-50
Rhamphochromis ferox	17	20	37	4.358583951	CT-scan	Rhamphochromis_ferox_NHMUK_1935_6_14_2202_2207_8bit_a	NHMUK_1935_6_14_2202-2207_a	NHMUK	1935.6.14.2202-2207
Rhamphochromis ferox	17	20	37	4.104248556	CT-scan	Rhamphochromis_ferox_NHMUK_1935_6_14_2202_2207_8bit_b	NHMUK_1935_6_14_2202-2207_b	NHMUK	1935.6.14.2202-2207
Rhamphochromis longiceps	16	21	37	4.325258926	CT-scan	Rhamphochromis_sp_chilingali_UniBri_RRC013_8bit_a	L-MJG:RRC 037 (1)	L-MJG	RRC 037 (1)
Rhamphochromis longiceps	17	19	36	3.687573288	CT-scan	Rhamphochromis_sp_chilingali_UniBri_RRC013_8bit_b	L-MJG:RRC 037 (3)	L-MJG	RRC 037 (3)
Rhamphochromis longiceps	17	20	37	4.065404002	CT-scan	Rhamphochromis_sp_longiceps_grey_back_UniBri_RRC045_8bit_a	L-MJG:RRC 045_a	L-MJG	RRC 045
Rhamphochromis longiceps	17	20	37	4.140308779	CT-scan	Rhamphochromis_sp_longiceps_grey_back_UniBri_RRC045_8bit_b	L-MJG:RRC 045_b	L-MJG	RRC 045
Rhamphochromis longiceps	17	19	36	4.048442353	CT-scan	Rhamphochromis_longiceps_NHMUK_1935_6_14_2175_2176_8bit_a	NHMUK_1935_6_14_2175-2176_a	NHMUK	1935.6.14.2175-2176
Rhamphochromis longiceps	17	19	36	3.925652085	CT-scan	Rhamphochromis_longiceps_NHMUK_1935_6_14_2175_2176_8bit_b	NHMUK_1935_6_14_2175-2176_b	NHMUK	1935.6.14.2175-2176
Rhamphochromis sp. 'Chilingali'	16	21	37	4.250708802	CT-scan	Rhamphochromis_sp_chilingali_UniOxf_R1_8bit	L-BV:R1	L-BV	R1
Rhamphochromis sp. 'Chilingali'	16	20	36	4.303203669	CT-scan	Rhamphochromis_sp_chilingali_UniOxf_R2_8bit	L-BV:R2	L-BV	R2
Rhamphochromis sp. 'Chilingali'	17	20	37	3.943265457	CT-scan	Rhamphochromis_sp_longiceps_blue_back_UniBri_RRC037_1_8bit	L-MJG:RRC 013_a	L-MJG	RRC 013
Rhamphochromis sp. 'Chilingali'	16	20	36	4.104530212	CT-scan	Rhamphochromis_sp_longiceps_blue_back_UniBri_RRC037_3_8bit	L-MJG:RRC 013_b	L-MJG	RRC 013
Rhamphochromis sp. 'Kingiri dwarf'	16	21	37	4.295899917	CT-scan	Rhamphochromis_sp_kingiri_dwarf_UniBri_NA_8bit_a	L-MJG:n/a_a	L-MJG	n/a
Rhamphochromis sp. 'Kingiri dwarf'	17	19	36	4.6513095	CT-scan	Rhamphochromis_sp_kingiri_dwarf_UniBri_NA_8bit_b	L-MJG:n/a_b	L-MJG	n/a
Rhamphochromis sp. 'Kingiri large'	17	19	36	3.843218558	CT-scan	Rhamphochromis_sp_kingiri_large_UniBri_site1_8bit_a	L-MJG:site1_a	L-MJG	site1
Rhamphochromis sp. 'Kingiri large'	16	21	37	4.029256663	CT-scan	Rhamphochromis_sp_kingiri_large_UniBri_site1_8bit_b	L-MJG:site1_b	L-MJG	site1
Rhamphochromis sp. 'yellow belly'	18	20	38	4.975696282	CT-scan	Rhamphochromis_sp_yellow_belly_UniBri_RRC049_8bit_a	L-MJG:RRC 049_a	L-MJG	RRC 049
Rhamphochromis sp. 'yellow belly'	18	20	38	4.770606271	CT-scan	Rhamphochromis_sp_yellow_belly_UniBri_RRC049_8bit_b	L-MJG:RRC 049_b	L-MJG	RRC 049
Rhamphochromis woodi	15	21	36	3.77521298	CT-scan	Rhamphochromis_woodi_NHMUK_1935_6_14_2185_2187_8bit_a	NHMUK_1935_6_14_2185-2187_a	NHMUK	1935.6.14.2185-2187
Rhamphochromis woodi	17	20	37	3.953002049	CT-scan	Rhamphochromis_woodi_NHMUK_1935_6_14_2185_2187_8bit_b	NHMUK_1935_6_14_2185-2187_b	NHMUK	1935.6.14.2185-2187
Stigmatochromis macrorhynchos	13	18	31	3.286952102	CT-scan	Stigmatochromis_macrorhynchos_UniBri_SG9_8bit	L-MJG:SG 9	L-MJG	SG 9
Taeniolethrinops praeorbitalis	13	19	32	2.483131646	CT-scan	Taeniolethrinops_praeorbitalis_UniBri_31_9_14_8bit	L-MJG:31 (9/14)	L-MJG	31 (9/14)
Trematocranus placodon	13	18	31	2.501249423	CT-scan	Trematocranus_placodon_UniBri_220_8bit	L-MJG:220	L-MJG	220
Tropheops tropheops	14	18	32	2.596679436	CT-scan	Tropheops_tropheops_NHMUK_2012_1_17_18_25_8bit_a	NHMUK_2012_1_17_18-25_a	NHMUK	2012.1.17.18-25
Tropheops tropheops	14	17	31	2.639702087	CT-scan	Tropheops_tropheops_NHMUK_2012_1_17_18_25_8bit_b	NHMUK_2012_1_17_18-25_b	NHMUK	2012.1.17.18-25
Tyrannochromis macrostoma	14	18	32	3.053097141	CT-scan	Tyrannochromis_macrostoma_UniBri_201_8bit	L-MJG:201	L-MJG	201
Astatotilapia calliptera	NA	NA	NA	NA	CT-scan	Astatotilapia_calliptera_UniOxf_AC8_8bit	L-BV:AC8	L-BV	AC8
Maylandia zebra	NA	NA	NA	NA	CT-scan	Maylandia_zebra_UniOxf_M2_8bit	L-BV:M2	L-BV	M2
Astatotilapia calliptera	NA	NA	NA	NA	CT-scan	Astatotilapia_calliptera_UniOxf_H1_8bit	L-BV:H1	L-BV	H1
