# Supplementary material for: A whole-body micro-CT scan library that captures the skeletal diversity of Lake Malawi cichlid fishes
Source: Sci Data. 2024 Sep 10;11:984. doi: 10.1038/s41597-024-03687-1 (PMC11387623; doi:10.1038/s41597-024-03687-1)
Supplement: Supplementary file 2 — Supplementary Table S1 [file 41597_2024_3687_MOESM2_ESM.xlsx]

## Sheet: Supplementary Table 1
Species_Name	Scientific_Name	Ecomorphology	Catch_Location	Type	Rearing	Institution	Permanent_Record_Link	Identification	Individual	Sex	Notes	Specimen_Scan_Type	ARK_Stack_Link	DOI_Stack_Link	Facility_Scanned	Scanner	Date_Scanned	Raw_File_Location	Raw_File_Backup	Volume_File_Name _Top	Voltage_kV_Top	Current_uA_Top	Power_W_Top	Projection_Number_Top	Exposure_Time_sec_Top	Voxel_Size_mm_Top	Volume_Size_X_Top	Volume_Size_Y_Top	Volume_Size_Z_Top	Source_Object_Distance_mm_Top	Object_Detector_Distance_mm_Top	Volume_File_Name _Mid	Voltage_kV_Mid	Current_uA_Mid	Power_W_Mid	Projection_Number_Mid	Exposure_Time_sec_Mid	Voxel_Size_mm_Mid	Volume_Size_X_Mid	Volume_Size_Y_Mid	Volume_Size_Z_Mid	Source_Object_Distance_mm_Mid	Object_Detector_Distance_mm_Mid	Volume_File_Name_Bot	Voltage_kV_Bot	Current_uA_Bot	Power_W_Bot	Projection_Number_Bot	Exposure time (sec)99
Alticorpus macrocleithrum	Alticorpus macrocleithrum (Stauffer & McKaye, 1985)	Deep Benthic	South East of Monkey Bay	Paratype	Wild	NHMUK	https://data.nhm.ac.uk/object/1d94d0e7-14cc-4757-a20c-97beebf16a96	NHMUK 1984.10.22.2-5	a			Whole Body CT Scan	ark:/87602/m4/571119	https://doi.org/10.17602/M2/M571119	CT Facility (NHMUK)	Nikon Metrology HMX ST 225	2022-03-07	CVB HDD 3	CVB HDD 1	RB_HaplochromisSpeciosus_CytocaraMacrocleithrum_NHMUK_top_ [2022-03-07 13.51.37]	53	491	26.023	2001	250	0.083235	1425	1425	1425	258.006	671.913													RB_HaplochromisSpeciosus_CytocaraMacrocleithrum_NHMUK_bot_ [2022-03-07 13.43.00]	53	491	26.023	2001	250
Alticorpus macrocleithrum	Alticorpus macrocleithrum (Stauffer & McKaye, 1985)	Deep Benthic	South East of Monkey Bay	Paratype	Wild	NHMUK	https://data.nhm.ac.uk/object/1d94d0e7-14cc-4757-a20c-97beebf16a96	NHMUK 1984.10.22.2-5	b			Whole Body CT Scan	ark:/87602/m4/571123	https://doi.org/10.17602/M2/M571123	CT Facility (NHMUK)	Nikon Metrology HMX ST 225	2022-03-07	CVB HDD 3	CVB HDD 1	RB_HaplochromisSpeciosus_CytocaraMacrocleithrum_NHMUK_top_ [2022-03-07 13.51.37]	53	491	26.023	2001	250	0.083235	1425	1425	1425	258.006	671.913													RB_HaplochromisSpeciosus_CytocaraMacrocleithrum_NHMUK_bot_ [2022-03-07 13.43.00]	53	491	26.023	2001	250
Alticorpus macrocleithrum	Alticorpus macrocleithrum (Stauffer & McKaye, 1985)	Deep Benthic	Maldeco (SE Arm)	N/A	Wild	University of Bristol (UniBri)	N/A	maldeco	N/A	M	Figure 4	Whole Body CT Scan	ark:/87602/m4/572736	https://doi.org/10.17602/M2/M572736	X-ray tomography (XTM) Facility (Department of Earth Sciences, University of Bristol)	Nikon XTH 225ST	2022-11-22	CVB HDD 3	CVB HDD 2	RKingri_lrg_site1_a_b_DStrigatus_39_AMacrocephalum_maldeco_top [2022-11-22 13.36.51]	90	416	37.44	1001	354	0.0546258	2000	2000	2000	320.984	1175.21	RKingri_lrg_site1_a_b_DStrigatus_39_AMacrocephalum_maldeco_middle [2022-11-22 13.43.02]	90	416	37.44	1001	354	0.0546258	2000	2000	2000	320.984	1175.21	RKingri_lrg_site1_a_b_DStrigatus_39_AMacrocephalum_maldeco_bottom [2022-11-22 13.49.10]	90	416	37.44	1001	354
Astatotilapia calliptera	Astatotilapia calliptera (Günther, 1894)	Astatotilapia	Lake Chilwa		Wild	NHMUK	https://data.nhm.ac.uk/object/9f916a01-a7de-490c-9a7f-04d7d9976db2	NHMUK 1966.7.28.21-24	a			Whole Body CT Scan	ark:/87602/m4/571193	https://doi.org/10.17602/M2/M571193	CT Facility (NHMUK)	Nikon Metrology HMX ST 225	2022-03-08	CVB HDD 3	CVB HDD 1	RB_Genyochromis_mento_Haplochromis_callipterus_NHMUK_top_ [2022-03-08 13.48.42]	60	277	16.62	1801	250	0.027004	2500	2000	2850	167.409	762.51													RB_Genyochromis_mento_Haplochromis_callipterus_NHMUK_bot_ [2022-03-08 13.40.58]	60	277	16.62	1801	250
Astatotilapia calliptera	Astatotilapia calliptera (Günther, 1894)	Astatotilapia	Lake Chilwa		Wild	NHMUK	https://data.nhm.ac.uk/object/9f916a01-a7de-490c-9a7f-04d7d9976db2	NHMUK 1966.7.28.21-24	b			Whole Body CT Scan	ark:/87602/m4/571197	https://doi.org/10.17602/M2/M571197	CT Facility (NHMUK)	Nikon Metrology HMX ST 225	2022-03-08	CVB HDD 3	CVB HDD 1	RB_Genyochromis_mento_Haplochromis_callipterus_NHMUK_top_ [2022-03-08 13.48.42]	60	277	16.62	1801	250	0.027004	2500	2000	2850	167.409	762.51													RB_Genyochromis_mento_Haplochromis_callipterus_NHMUK_bot_ [2022-03-08 13.40.58]	60	277	16.62	1801	250
Astatotilapia calliptera	Astatotilapia calliptera (Günther, 1894)	Astatotilapia	North Nswadzi River		Wild	NHMUK	https://data.nhm.ac.uk/object/f7d9f93f-4cfd-4cea-ac5e-42ddf7845fa5	NHMUK 1921.9.6.94-95	a			Whole Body CT Scan	ark:/87602/m4/571202	https://doi.org/10.17602/M2/M571202	CT Facility (NHMUK)	Nikon Metrology HMX ST 225	2022-03-08	CVB HDD 3	CVB HDD 1	RB_Haplochromis_calliptera_Astatotilapia_calliptera_NHMUK_t [2022-03-08 14.14.01]	60	277	16.62	1801	250	0.025003	2200	1500	2850	155.007	774.913													RB_Haplochromis_calliptera_Astatotilapia_calliptera_NHMUK_b [2022-03-08 14.06.21]	60	277	16.62	1801	250
Astatotilapia calliptera	Astatotilapia calliptera (Günther, 1894)	Astatotilapia	North Nswadzi River		Wild	NHMUK	https://data.nhm.ac.uk/object/f7d9f93f-4cfd-4cea-ac5e-42ddf7845fa5	NHMUK 1921.9.6.94-95	b			Whole Body CT Scan	ark:/87602/m4/571206	https://doi.org/10.17602/M2/M571206	CT Facility (NHMUK)	Nikon Metrology HMX ST 225	2022-03-08	CVB HDD 3	CVB HDD 1	RB_Haplochromis_calliptera_Astatotilapia_calliptera_NHMUK_t [2022-03-08 14.14.01]	60	277	16.62	1801	250	0.025003	2200	1500	2850	155.007	774.913													RB_Haplochromis_calliptera_Astatotilapia_calliptera_NHMUK_b [2022-03-08 14.06.21]	60	277	16.62	1801	250
Astatotilapia calliptera	Astatotilapia calliptera (Günther, 1894)	Astatotilapia	Misoko Crater Lake		Wild	NHMUK	https://data.nhm.ac.uk/object/80905518-79a7-476b-a5c2-1131812bcaf7	NHMUK 1957.11.29.16-26	a			Whole Body CT Scan	ark:/87602/m4/571211	https://doi.org/10.17602/M2/M571211	CT Facility (NHMUK)	Nikon Metrology HMX ST 225	2022-03-08	CVB HDD 3	CVB HDD 1	RB_Haplochromis_calliptera_Astatotilapia_calliptera_NHMUK_t [2022-03-08 14.14.01]	60	277	16.62	1801	250	0.025003	2200	1500	2850	155.007	774.913													RB_Haplochromis_calliptera_Astatotilapia_calliptera_NHMUK_b [2022-03-08 14.06.21]	60	277	16.62	1801	250
Astatotilapia calliptera	Astatotilapia calliptera (Günther, 1894)	Astatotilapia	Misoko Crater Lake		Wild	NHMUK	https://data.nhm.ac.uk/object/80905518-79a7-476b-a5c2-1131812bcaf7	NHMUK 1957.11.29.16-26	b			Whole Body CT Scan	ark:/87602/m4/571215	https://doi.org/10.17602/M2/M571215	CT Facility (NHMUK)	Nikon Metrology HMX ST 225	2022-03-08	CVB HDD 3	CVB HDD 1	RB_Haplochromis_calliptera_Astatotilapia_calliptera_NHMUK_t [2022-03-08 14.14.01]	60	277	16.62	1801	250	0.025003	2200	1500	2850	155.007	774.913													RB_Haplochromis_calliptera_Astatotilapia_calliptera_NHMUK_b [2022-03-08 14.06.21]	60	277	16.62	1801	250
Astatotilapia calliptera	Astatotilapia calliptera (Günther, 1894)	Astatotilapia			Lab Reared/Captive	University of Oxford (UniOxf)	N/A	AC1	N/A	M	Figure 4	Whole Body CT Scan	ark:/87602/m4/572497	https://doi.org/10.17602/M2/M572497	X-ray tomography (XTM) Facility (Department of Earth Sciences, University of Bristol)	Nikon XTH 225ST	2022-01-26	CVB HDD 3	CVB HDD 2	Astatotilapia_calliptera_AC1_AC2_AC4_AC5_top_ [2022-01-26 11.42.08]	95	210	19.95	1601	354	0.0236733	2000	2000	2000	139.106	1175.21													Astatotilapia_calliptera_AC1_AC2_AC4_AC5_bot_ [2022-01-26 11.32.28]	95	210	19.95	1601	354
Astatotilapia calliptera	Astatotilapia calliptera (Günther, 1894)	Astatotilapia			Lab Reared/Captive	University of Oxford (UniOxf)	N/A	AC2	N/A	F		Whole Body CT Scan	ark:/87602/m4/572494	https://doi.org/10.17602/M2/M572494	X-ray tomography (XTM) Facility (Department of Earth Sciences, University of Bristol)	Nikon XTH 225ST	2022-01-26	CVB HDD 3	CVB HDD 2	Astatotilapia_calliptera_AC1_AC2_AC4_AC5_top_ [2022-01-26 11.42.08]	95	210	19.95	1601	354	0.0236733	2000	2000	2000	139.106	1175.21													Astatotilapia_calliptera_AC1_AC2_AC4_AC5_bot_ [2022-01-26 11.32.28]	95	210	19.95	1601	354
Astatotilapia calliptera	Astatotilapia calliptera (Günther, 1894)	Astatotilapia			Lab Reared/Captive	University of Oxford (UniOxf)	N/A	AC4	N/A	F		Whole Body CT Scan	ark:/87602/m4/572503	https://doi.org/10.17602/M2/M572503	X-ray tomography (XTM) Facility (Department of Earth Sciences, University of Bristol)	Nikon XTH 225ST	2022-01-26	CVB HDD 3	CVB HDD 2	Astatotilapia_calliptera_AC1_AC2_AC4_AC5_top_ [2022-01-26 11.42.08]	95	210	19.95	1601	354	0.0236733	2000	2000	2000	139.106	1175.21													Astatotilapia_calliptera_AC1_AC2_AC4_AC5_bot_ [2022-01-26 11.32.28]	95	210	19.95	1601	354
Astatotilapia calliptera	Astatotilapia calliptera (Günther, 1894)	Astatotilapia			Lab Reared/Captive	University of Oxford (UniOxf)	N/A	AC5	N/A	F		Whole Body CT Scan	ark:/87602/m4/572508	https://doi.org/10.17602/M2/M572508	X-ray tomography (XTM) Facility (Department of Earth Sciences, University of Bristol)	Nikon XTH 225ST	2022-01-26	CVB HDD 3	CVB HDD 2	Astatotilapia_calliptera_AC1_AC2_AC4_AC5_top_ [2022-01-26 11.42.08]	95	210	19.95	1601	354	0.0236733	2000	2000	2000	139.106	1175.21													Astatotilapia_calliptera_AC1_AC2_AC4_AC5_bot_ [2022-01-26 11.32.28]	95	210	19.95	1601	354
Astatotilapia calliptera	Astatotilapia calliptera (Günther, 1894)	Astatotilapia			Lab Reared/Captive	University of Oxford (UniOxf)	N/A	AC3	N/A	M		Whole Body CT Scan	ark:/87602/m4/572522	https://doi.org/10.17602/M2/M572522	X-ray tomography (XTM) Facility (Department of Earth Sciences, University of Bristol)	Nikon XTH 225ST	2022-01-26	CVB HDD 3	CVB HDD 2	Astatotilapia_hybrid_H1_AC3_AC6_AC7_top_ [2022-01-26 11.11.34]	95	263	24.985	1601	354	0.030947	2000	2000	2000	181.846	1175.21													Astatotilapia_hybrid_H1_AC3_AC6_AC7_bot_ [2022-01-26 11.01.56]	95	263	24.985	1601	354
Astatotilapia calliptera	Astatotilapia calliptera (Günther, 1894)	Astatotilapia			Lab Reared/Captive	University of Oxford (UniOxf)	N/A	AC6	N/A	M		Whole Body CT Scan	ark:/87602/m4/572517	https://doi.org/10.17602/M2/M572517	X-ray tomography (XTM) Facility (Department of Earth Sciences, University of Bristol)	Nikon XTH 225ST	2022-01-26	CVB HDD 3	CVB HDD 2	Astatotilapia_hybrid_H1_AC3_AC6_AC7_top_ [2022-01-26 11.11.34]	95	263	24.985	1601	354	0.030947	2000	2000	2000	181.846	1175.21													Astatotilapia_hybrid_H1_AC3_AC6_AC7_bot_ [2022-01-26 11.01.56]	95	263	24.985	1601	354
Astatotilapia calliptera	Astatotilapia calliptera (Günther, 1894)	Astatotilapia			Lab Reared/Captive	University of Oxford (UniOxf)	N/A	AC7	N/A	M	Figure 5	Whole Body CT Scan	ark:/87602/m4/573224	https://doi.org/10.17602/M2/M573224	X-ray tomography (XTM) Facility (Department of Earth Sciences, University of Bristol)	Nikon XTH 225ST	2022-01-26	CVB HDD 3	CVB HDD 2	Astatotilapia_hybrid_H1_AC3_AC6_AC7_top_ [2022-01-26 11.11.34]	95	263	24.985	1601	354	0.030947	2000	2000	2000	181.846	1175.21													Astatotilapia_hybrid_H1_AC3_AC6_AC7_bot_ [2022-01-26 11.01.56]	95	263	24.985	1601	354
Astatotilapia calliptera	Astatotilapia calliptera (Günther, 1894)	Astatotilapia			Lab Reared/Captive	University of Oxford (UniOxf)	N/A	AC8	N/A	M		Whole Body CT Scan	ark:/87602/m4/572527	https://doi.org/10.17602/M2/M572527	X-ray tomography (XTM) Facility (Department of Earth Sciences, University of Bristol)	Nikon XTH 225ST	2022-01-26	CVB HDD 3	CVB HDD 2	Astatotilapia_maylandia_AC8_AC9_M2_M3_top_ [2022-01-26 11.58.48]	95	210	19.95	1601	354	0.021137	2000	2000	2000	124.202	1175.21													Astatotilapia_maylandia_AC8_AC9_M2_M3_bot_ [2022-01-26 12.08.24]	95	210	19.95	1601	354
Astatotilapia calliptera	Astatotilapia calliptera (Günther, 1894)	Astatotilapia			Lab Reared/Captive	University of Oxford (UniOxf)	N/A	AC9	N/A	F		Whole Body CT Scan	ark:/87602/m4/572539	https://doi.org/10.17602/M2/M572539	X-ray tomography (XTM) Facility (Department of Earth Sciences, University of Bristol)	Nikon XTH 225ST	2022-01-26	CVB HDD 3	CVB HDD 2	Astatotilapia_maylandia_AC8_AC9_M2_M3_top_ [2022-01-26 11.58.48]	95	210	19.95	1601	354	0.021137	2000	2000	2000	124.202	1175.21													Astatotilapia_maylandia_AC8_AC9_M2_M3_bot_ [2022-01-26 12.08.24]	95	210	19.95	1601	354
Astatotilapia gigliolii	Astatotilapia gigliolii (Pfeffer, 1896)	Astatotilapia	Ruaha River catchment		Wild	Bangor University (BanUni)	N/A	G15 J08	N/A			Whole Body CT Scan	ark:/87602/m4/572470	https://doi.org/10.17602/M2/M572470	X-ray tomography (XTM) Facility (Department of Earth Sciences, University of Bristol)	Nikon XTH 225ST	2022-01-26	CVB HDD 3	CVB HDD 2	Astatotilapia_ancestors_AU11_AU13_G15J08_G12D10_top_ [2022-01-26 10.36.44]	95	347	32.965	1601	354	0.036911	2000	2000	2000	216.892	1175.21													Astatotilapia_ancestors_AU11_AU13_G15J08_G12D10_bot_ [2022-01-26 10.27.06]	95	347	32.965	1601	354
Astatotilapia gigliolii	Astatotilapia gigliolii (Pfeffer, 1896)	Astatotilapia	Ruaha River catchment		Wild	Bangor University (BanUni)	N/A	G12 D10	N/A			Whole Body CT Scan	ark:/87602/m4/572476	https://doi.org/10.17602/M2/M572476	X-ray tomography (XTM) Facility (Department of Earth Sciences, University of Bristol)	Nikon XTH 225ST	2022-01-26	CVB HDD 3	CVB HDD 2	Astatotilapia_ancestors_AU11_AU13_G15J08_G12D10_top_ [2022-01-26 10.36.44]	95	347	32.965	1601	354	0.036911	2000	2000	2000	216.892	1175.21													Astatotilapia_ancestors_AU11_AU13_G15J08_G12D10_bot_ [2022-01-26 10.27.06]	95	347	32.965	1601	354
Astatotilapia sp. "Ruaha Blue"	Not Described	Astatotilapia	Ruaha River catchment		Wild	Bangor University (BanUni)	N/A	AU11	N/A			Whole Body CT Scan	ark:/87602/m4/572482	https://doi.org/10.17602/M2/M572482	X-ray tomography (XTM) Facility (Department of Earth Sciences, University of Bristol)	Nikon XTH 225ST	2022-01-26	CVB HDD 3	CVB HDD 2	Astatotilapia_ancestors_AU11_AU13_G15J08_G12D10_top_ [2022-01-26 10.36.44]	95	347	32.965	1601	354	0.036911	2000	2000	2000	216.892	1175.21													Astatotilapia_ancestors_AU11_AU13_G15J08_G12D10_bot_ [2022-01-26 10.27.06]	95	347	32.965	1601	354
Astatotilapia sp. "Ruaha Blue"	Not Described	Astatotilapia	Ruaha River catchment		Wild	Bangor University (BanUni)	N/A	AU13	N/A			Whole Body CT Scan	ark:/87602/m4/572488	https://doi.org/10.17602/M2/M572488	X-ray tomography (XTM) Facility (Department of Earth Sciences, University of Bristol)	Nikon XTH 225ST	2022-01-26	CVB HDD 3	CVB HDD 2	Astatotilapia_ancestors_AU11_AU13_G15J08_G12D10_top_ [2022-01-26 10.36.44]	95	347	32.965	1601	354	0.036911	2000	2000	2000	216.892	1175.21													Astatotilapia_ancestors_AU11_AU13_G15J08_G12D10_bot_ [2022-01-26 10.27.06]	95	347	32.965	1601	354
Copadichromis likomae	Copadichromis likomae (Iles, 1960)	Utaka	Likoma near Mbomba Bay	Paratype	Wild	NHMUK	N/A	NHMUK 1962.10.18.113-118	a			Whole Body CT Scan	ark:/87602/m4/571334	https://doi.org/10.17602/M2/M571334	CT Facility (NHMUK)	Nikon Metrology HMX ST 225	2022-03-07	CVB HDD 3	CVB HDD 1	RB_HaplochromisLikomae_DiplotaxodonLimnothrissa_NHMUK_top_ [2022-03-07 15.03.51]	53	491	26.023	2001	250	0.052368	1424	1424	1424	162.327	767.593													RB_HaplochromisLikomae_DiplotaxodonLimnothrissa_NHMUK_bot_ [2022-03-07 14.55.13]	53	491	26.023	2001	250
Copadichromis likomae	Copadichromis likomae (Iles, 1960)	Utaka	Likoma near Mbomba Bay	Paratype	Wild	NHMUK	https://data.nhm.ac.uk/object/5d8c810e-ea0b-4bad-923c-f4726c609a3c	NHMUK 1962.10.18.113-118	b			Whole Body CT Scan	ark:/87602/m4/571338	https://doi.org/10.17602/M2/M571338	CT Facility (NHMUK)	Nikon Metrology HMX ST 225	2022-03-07	CVB HDD 3	CVB HDD 1	RB_HaplochromisLikomae_DiplotaxodonLimnothrissa_NHMUK_top_ [2022-03-07 15.03.51]	53	491	26.023	2001	250	0.052368	1424	1424	1424	162.327	767.593													RB_HaplochromisLikomae_DiplotaxodonLimnothrissa_NHMUK_bot_ [2022-03-07 14.55.13]	53	491	26.023	2001	250
Copadichromis quadrimaculatus	Copadichromis quadrimaculatus (Regan, 1922)	Utaka		Paralectotype	Wild	NHMUK	https://data.nhm.ac.uk/object/5d8c810e-ea0b-4bad-923c-f4726c609a3c	NHMUK 1908.10.27.42-48	a		Figure 4	Whole Body CT Scan	ark:/87602/m4/571344	https://doi.org/10.17602/M2/M571344	CT Facility (NHMUK)	Nikon Metrology HMX ST 225	2022-03-08	CVB HDD 3	CVB HDD 1	RB_Haplochromis_quadrima_culatus_NHMUK_top_ [2022-03-08 14.40.52]	75	467	35.025	1801	250	0.040003	1600	2200	2849	247.995	681.924													RB_Haplochromis_quadrima_culatus_NHMUK_bot_ [2022-03-08 14.33.06]	75	467	35.025	1801	250
Copadichromis quadrimaculatus	Copadichromis quadrimaculatus (Regan, 1922)	Utaka		Paralectotype	Wild	NHMUK	https://data.nhm.ac.uk/object/f96ac493-b9f4-4c2d-8bd8-bc83bec3ce38	NHMUK 1908.10.27.42-48	b			Whole Body CT Scan	ark:/87602/m4/571348	https://doi.org/10.17602/M2/M571348	CT Facility (NHMUK)	Nikon Metrology HMX ST 225	2022-03-08	CVB HDD 3	CVB HDD 1	RB_Haplochromis_quadrima_culatus_NHMUK_top_ [2022-03-08 14.40.52]	75	467	35.025	1801	250	0.040003	1600	2200	2849	247.995	681.924													RB_Haplochromis_quadrima_culatus_NHMUK_bot_ [2022-03-08 14.33.06]	75	467	35.025	1801	250
Copadichromis trimaculatus	Copadichromis trimaculatus (Iles, 1960)	Utaka	Nkata Bay	Paratype	Wild	NHMUK	https://data.nhm.ac.uk/object/f96ac493-b9f4-4c2d-8bd8-bc83bec3ce38	NHMUK 1962.10.18.129-136	a			Whole Body CT Scan	ark:/87602/m4/571355	https://doi.org/10.17602/M2/M571355	CT Facility (NHMUK)	Nikon Metrology HMX ST 225	2022-03-07	CVB HDD 3	CVB HDD 1	RB_RhamphochromisFerox_HaplochromisTrimaculatus_NHMUK_top_ [2022-03-07 12.04.25]	63	238	14.994	2001	250	0.024744	2849	2849	2849	153.399	776.52													RB_RhamphochromisFerox_HaplochromisTrimaculatus_NHMUK_bot_ [2022-03-07 11.55.50]	63	238	14.994	2001	250
Copadichromis trimaculatus	Copadichromis trimaculatus (Iles, 1960)	Utaka	Nkata Bay	Paratype	Wild	NHMUK	https://data.nhm.ac.uk/object/83787032-711a-4804-9bc3-4c5a57ffdf96	NHMUK 1962.10.18.129-136	b		Figure 6	Whole Body CT Scan	ark:/87602/m4/571359	https://doi.org/10.17602/M2/M571359	CT Facility (NHMUK)	Nikon Metrology HMX ST 225	2022-03-07	CVB HDD 3	CVB HDD 1	RB_RhamphochromisFerox_HaplochromisTrimaculatus_NHMUK_top_ [2022-03-07 12.04.25]	63	238	14.994	2001	250	0.024744	2849	2849	2849	153.399	776.52													RB_RhamphochromisFerox_HaplochromisTrimaculatus_NHMUK_bot_ [2022-03-07 11.55.50]	63	238	14.994	2001	250
Copadichromis virginalis	Copadichromis virginalis (Iles, 1960)	Utaka	Nkata Bay	Paratype	Wild	NHMUK	https://data.nhm.ac.uk/object/83787032-711a-4804-9bc3-4c5a57ffdf96	NHMUK 1962.10.18.32-39	a			Whole Body CT Scan	ark:/87602/m4/571366	https://doi.org/10.17602/M2/M571366	CT Facility (NHMUK)	Nikon Metrology HMX ST 225	2022-03-07	CVB HDD 3	CVB HDD 1	RB_Haplochromis_virginalis_Diplotaxodon_macrops_NHMUK_top_ [2022-03-07 12.28.46]	63	238	14.994	1801	250	0.027292	2850	2850	2850	169.196	760.723													RB_Haplochromis_virginalis_Diplotaxodon_macrops_NHMUK_bot_ [2022-03-07 12.20.59]	63	238	14.994	1801	250
Copadichromis virginalis	Copadichromis virginalis (Iles, 1960)	Utaka	Nkata Bay	Paratype	Wild	NHMUK	https://data.nhm.ac.uk/object/0b9cdf2c-a031-442b-9a82-aca9ac62b456	NHMUK 1962.10.18.32-39	b		Figure 4	Whole Body CT Scan	ark:/87602/m4/571370	https://doi.org/10.17602/M2/M571370	CT Facility (NHMUK)	Nikon Metrology HMX ST 225	2022-03-07	CVB HDD 3	CVB HDD 1	RB_Haplochromis_virginalis_Diplotaxodon_macrops_NHMUK_top_ [2022-03-07 12.28.46]	63	238	14.994	1801	250	0.027292	2850	2850	2850	169.196	760.723													RB_Haplochromis_virginalis_Diplotaxodon_macrops_NHMUK_bot_ [2022-03-07 12.20.59]	63	238	14.994	1801	250
Cynotilapia axelrodi	Cynotilapia axelrodi (Burgess, 1976)	Mbuna		Paratype	Wild	NHMUK	https://data.nhm.ac.uk/object/0b9cdf2c-a031-442b-9a82-aca9ac62b456	NHMUK 1976.11.19.1	N/A		Figure 4	Whole Body CT Scan	ark:/87602/m4/571377	https://doi.org/10.17602/M2/M571377	CT Facility (NHMUK)	Nikon Metrology HMX ST 225	2022-03-07	CVB HDD 3	CVB HDD 1	Cynotilapia_axelrodi_Iodotropheus_sprengerae_NHMUK_top1_ [2022-03-07 10.44.32]	65	192	12.48	1801	250	0.013194	2850	2850	2850	81.7979	848.122													RB_Cynotilapia_axelrodi_Iodotropheus_sprengerae_NHMUK_bot_ [2022-03-07 10.36.46]	65	192	12.48	1801	250
Dimidiochromis compressiceps	Dimidiochromis compressiceps (Boulenger, 1908)	Shallow Benthic	Mangochi	N/A	Wild	University of Bristol (UniBri)	https://data.nhm.ac.uk/object/c6cae144-b2af-47da-a86e-843b41244bb5	213	N/A	F	Field Sample #230	Whole Body CT Scan	ark:/87602/m4/572737	https://doi.org/10.17602/M2/M572737	X-ray tomography (XTM) Facility (Department of Earth Sciences, University of Bristol)	Nikon XTH 225ST	2022-11-22	CVB HDD 3	CVB HDD 2	R_kingri_dwarf_M_anaphrymus_132_9_14_D_compressiceps_213_top [2022-11-22 59]	80	350	28	1201	500	0.0302839	2000	2000	2000	177.95	1175.21													R_kingri_dwarf_M_anaphrymus_132_9_14_D_compressiceps_213_bot [2022-11-22 43]	80	350	28	1201	500
Dimidiochromis strigatus	Dimidiochromis strigatus (Regan, 1922)	Shallow Benthic	Mangochi	N/A	Wild	University of Bristol (UniBri)	N/A	39	N/A	M		Whole Body CT Scan	ark:/87602/m4/572743	https://doi.org/10.17602/M2/M572743	X-ray tomography (XTM) Facility (Department of Earth Sciences, University of Bristol)	Nikon XTH 225ST	2022-11-22	CVB HDD 3	CVB HDD 2	RKingri_lrg_site1_a_b_DStrigatus_39_AMacrocephalum_maldeco_top [2022-11-22 13.36.51]	90	416	37.44	1001	354	0.0546258	2000	2000	2000	320.984	1175.21	RKingri_lrg_site1_a_b_DStrigatus_39_AMacrocephalum_maldeco_middle [2022-11-22 13.43.02]	90	416	37.44	1001	354	0.0546258	2000	2000	2000	320.984	1175.21	RKingri_lrg_site1_a_b_DStrigatus_39_AMacrocephalum_maldeco_bottom [2022-11-22 13.49.10]	90	416	37.44	1001	354
Diplotaxodon aeneus	Diplotaxodon aeneus (Turner & Stauffer, 1998)	Diplotaxodon	mid-water trawl at 400m, NE of Nkhata Bay	Paratype	Wild	NHMUK	N/A	NHMUK 1996.4.30.17-20	a			Whole Body CT Scan	ark:/87602/m4/571382	https://doi.org/10.17602/M2/M571382	CT Facility (NHMUK)	Nikon Metrology HMX ST 225	2022-03-07	CVB HDD 3	CVB HDD 1	RB_Diplotaxodon_aeneus_Lethrinops_alba_NHMUK_top_ [2022-03-07 14.19.39]	53	491	26.023	2001	250	0.061044	1425	1425	1425	189.221	740.698													RB_Diplotaxodon_aeneus_Lethrinops_alba_NHMUK_bot_ [2022-03-07 14.08.48]	53	491	26.023	2001	250
Diplotaxodon aeneus	Diplotaxodon aeneus (Turner & Stauffer, 1998)	Diplotaxodon	mid-water trawl at 400m, NE of Nkhata Bay	Paratype	Wild	NHMUK	https://data.nhm.ac.uk/object/891df232-b0d3-44fb-84ec-20c829bd29ca	NHMUK 1996.4.30.17-20	b			Whole Body CT Scan	ark:/87602/m4/571386	https://doi.org/10.17602/M2/M571386	CT Facility (NHMUK)	Nikon Metrology HMX ST 225	2022-03-07	CVB HDD 3	CVB HDD 1	RB_Diplotaxodon_aeneus_Lethrinops_alba_NHMUK_top_ [2022-03-07 14.19.39]	53	491	26.023	2001	250	0.061044	1425	1425	1425	189.221	740.698													RB_Diplotaxodon_aeneus_Lethrinops_alba_NHMUK_bot_ [2022-03-07 14.08.48]	53	491	26.023	2001	250
Diplotaxodon aeneus	Diplotaxodon aeneus (Turner & Stauffer 1998)	Diplotaxodon	Nkhata Bay	N/A	Wild	University of Bristol (UniBri)	https://data.nhm.ac.uk/object/891df232-b0d3-44fb-84ec-20c829bd29ca	DRC 051	a	M	Two fish in same jar. Was scanned as Diplotaxodon sp. 'macrops north'	Whole Body CT Scan	ark:/87602/m4/572632	https://doi.org/10.17602/M2/M572632	X-ray tomography (XTM) Facility (Department of Earth Sciences, University of Bristol)	Nikon XTH 225ST	2022-11-22	CVB HDD 3	CVB HDD 2	DRC051_DMacrops_north_a_b_DRC060_DNgulube_a_b_PMilomo437_top [2022-11-22 15.57.59]	90	416	37.44	1001	354	0.0541998	2000	2000	2000	318.481	1175.21													DRC051_DMacrops_north_a_b_DRC060_DNgulube_a_b_PMilomo437_bot [2022-11-22 15.51.53]	90	416	37.44	1001	354
Diplotaxodon aeneus	Diplotaxodon aeneus (Turner & Stauffer 1998)	Diplotaxodon	Nkhata Bay	N/A	Wild	University of Bristol (UniBri)	N/A	DRC 051	b	M	Two fish in same jar. Was scanned as Diplotaxodon sp. 'macrops north'	Whole Body CT Scan	ark:/87602/m4/572643	https://doi.org/10.17602/M2/M572643	X-ray tomography (XTM) Facility (Department of Earth Sciences, University of Bristol)	Nikon XTH 225ST	2022-11-22	CVB HDD 3	CVB HDD 2	DRC051_DMacrops_north_a_b_DRC060_DNgulube_a_b_PMilomo437_top [2022-11-22 15.57.59]	90	416	37.44	1001	354	0.0541998	2000	2000	2000	318.481	1175.21													DRC051_DMacrops_north_a_b_DRC060_DNgulube_a_b_PMilomo437_bot [2022-11-22 15.51.53]	90	416	37.44	1001	354
Diplotaxodon argenteus	Diplotaxodon argenteus (Trewavas, 1935)	Diplotaxodon	Bar House	Paralectotype	Wild	NHMUK	N/A	NHMUK 1935.6.14.2281-2282	N/A			Whole Body CT Scan	ark:/87602/m4/571393	https://doi.org/10.17602/M2/M571393	CT Facility (NHMUK)	Nikon Metrology HMX ST 225	2022-03-07	CVB HDD 3	CVB HDD 1	RB_RhamphochromisLongiceps_DiplotaxodonArgenteus_NHMUK_top_ [2022-03-07 17.15.20]	53	491	26.023	2001	250	0.079479	1425	1425	1425	246.363	683.556	RB_RhamphochromisLongiceps_DiplotaxodonArgenteus_NHMUK_mid_ [2022-03-07 17.06.41]	53	491	26.023	2001	250	0.0794789	1425	1425	1425	246.363	683.556	RB_RhamphochromisLongiceps_DiplotaxodonArgenteus_NHMUK_bot_ [2022-03-07 16.57.58]	53	491	26.023	2001	250
Diplotaxodon limnothrissa	Diplotaxodon limnothrissa (Turner, 1994)	Diplotaxodon	South East Arm of Lake Malawi, north of boadzula Island	Paratype	Wild	NHMUK	https://data.nhm.ac.uk/object/0aea0427-95a6-473b-a41f-1de044fcd50f	NHMUK 1992.3.25.2-17	a			Whole Body CT Scan	ark:/87602/m4/571400	https://doi.org/10.17602/M2/M571400	CT Facility (NHMUK)	Nikon Metrology HMX ST 225	2022-03-07	CVB HDD 3	CVB HDD 1	RB_HaplochromisLikomae_DiplotaxodonLimnothrissa_NHMUK_top_ [2022-03-07 15.03.51]	53	491	26.023	2001	250	0.052368	1424	1424	1424	162.327	767.593													RB_HaplochromisLikomae_DiplotaxodonLimnothrissa_NHMUK_bot_ [2022-03-07 14.55.13]	53	491	26.023	2001	250
Diplotaxodon limnothrissa	Diplotaxodon limnothrissa (Turner, 1994)	Diplotaxodon	South East Arm of Lake Malawi, north of boadzula Island	Paratype	Wild	NHMUK	https://data.nhm.ac.uk/object/978f731f-f87f-4e2b-8bf0-9c41789e895a	NHMUK 1992.3.25.2-17	b			Whole Body CT Scan	ark:/87602/m4/571404	https://doi.org/10.17602/M2/M571404	CT Facility (NHMUK)	Nikon Metrology HMX ST 225	2022-03-07	CVB HDD 3	CVB HDD 1	RB_HaplochromisLikomae_DiplotaxodonLimnothrissa_NHMUK_top_ [2022-03-07 15.03.51]	53	491	26.023	2001	250	0.052368	1424	1424	1424	162.327	767.593													RB_HaplochromisLikomae_DiplotaxodonLimnothrissa_NHMUK_bot_ [2022-03-07 14.55.13]	53	491	26.023	2001	250
Diplotaxodon macrops	Diplotaxodon macrops (Turner & Stauffer, 1998)	Diplotaxodon	bottom trawl at 100m off Monkey Bay	Paratype	Wild	NHMUK	https://data.nhm.ac.uk/object/978f731f-f87f-4e2b-8bf0-9c41789e895a	NHMUK 1996.4.30.2-10	N/A		Figure 4	Whole Body CT Scan	ark:/87602/m4/571409	https://doi.org/10.17602/M2/M571409	CT Facility (NHMUK)	Nikon Metrology HMX ST 225	2022-03-07	CVB HDD 3	CVB HDD 1	RB_Haplochromis_virginalis_Diplotaxodon_macrops_NHMUK_top_ [2022-03-07 12.28.46]	63	238	14.994	1801	250	0.027292	2850	2850	2850	169.196	760.723													RB_Haplochromis_virginalis_Diplotaxodon_macrops_NHMUK_bot_ [2022-03-07 12.20.59]	63	238	14.994	1801	250
Diplotaxodon sp. "holochromis"	Not Described	Diplotaxodon	Chilumba	N/A	Wild	University of Bristol (UniBri)	https://data.nhm.ac.uk/object/ddd97039-e60e-4a9b-885c-264069d2628e	DRC 001	a	M	Two fish in same jar	Whole Body CT Scan	ark:/87602/m4/573144	https://doi.org/10.17602/M2/M573144	X-ray tomography (XTM) Facility (Department of Earth Sciences, University of Bristol)	Nikon XTH 225ST	2022-11-22	CVB HDD 3	CVB HDD 2	DRC001_DHolochromis_a_b_DRC090_DMacrops_BD_top [2022-11-22 15.32.38]	90	416	37.44	1001	354	0.0476953	2000	2000	2000	280.26	1175.21													DRC001_DHolochromis_a_b_DRC090_DMacrops_BD_bot [2022-11-22 15.38.45]	90	416	37.44	1001	354
Diplotaxodon sp. "holochromis"	Not Described	Diplotaxodon	Chilumba	N/A	Wild	University of Bristol (UniBri)	N/A	DRC 001	b	M	Two fish in same jar	Whole Body CT Scan	ark:/87602/m4/573151	https://doi.org/10.17602/M2/M573151	X-ray tomography (XTM) Facility (Department of Earth Sciences, University of Bristol)	Nikon XTH 225ST	2022-11-22	CVB HDD 3	CVB HDD 2	DRC001_DHolochromis_a_b_DRC090_DMacrops_BD_top [2022-11-22 15.32.38]	90	416	37.44	1001	354	0.0476953	2000	2000	2000	280.26	1175.21													DRC001_DHolochromis_a_b_DRC090_DMacrops_BD_bot [2022-11-22 15.38.45]	90	416	37.44	1001	354
Diplotaxodon sp. "macrops black dorsal"	Not Described	Diplotaxodon	Ngara (near Chilumba)	N/A	Wild	University of Bristol (UniBri)	N/A	DRC 090	a	M		Whole Body CT Scan	ark:/87602/m4/573107	https://doi.org/10.17602/M2/M573107	X-ray tomography (XTM) Facility (Department of Earth Sciences, University of Bristol)	Nikon XTH 225ST	2022-11-22	CVB HDD 3	CVB HDD 2	DRC001_DHolochromis_a_b_DRC090_DMacrops_BD_top [2022-11-22 15.32.38]	90	416	37.44	1001	354	0.0476953	2000	2000	2000	280.26	1175.21													DRC001_DHolochromis_a_b_DRC090_DMacrops_BD_bot [2022-11-22 15.38.45]	90	416	37.44	1001	354
Diplotaxodon sp. "macrops black dorsal"	Not Described	Diplotaxodon	Ngara (near Chilumba)	N/A	Wild	University of Bristol (UniBri)	N/A	DRC 090	b	M		Whole Body CT Scan	ark:/87602/m4/573117	https://doi.org/10.17602/M2/M573117	X-ray tomography (XTM) Facility (Department of Earth Sciences, University of Bristol)	Nikon XTH 225ST	2022-11-22	CVB HDD 3	CVB HDD 2	DRC001_DHolochromis_a_b_DRC090_DMacrops_BD_top [2022-11-22 15.32.38]	90	416	37.44	1001	354	0.0476953	2000	2000	2000	280.26	1175.21													DRC001_DHolochromis_a_b_DRC090_DMacrops_BD_bot [2022-11-22 15.38.45]	90	416	37.44	1001	354
Diplotaxodon sp. "macrops ngulube"	Not Described	Diplotaxodon	Nkhata Bay	N/A	Wild	University of Bristol (UniBri)	N/A	DRC 060	a	M	Two fish in same jar	Whole Body CT Scan	ark:/87602/m4/573113	https://doi.org/10.17602/M2/M573113	X-ray tomography (XTM) Facility (Department of Earth Sciences, University of Bristol)	Nikon XTH 225ST	2022-11-22	CVB HDD 3	CVB HDD 2	DRC051_DMacrops_north_a_b_DRC060_DNgulube_a_b_PMilomo437_top [2022-11-22 15.57.59]	90	416	37.44	1001	354	0.0541998	2000	2000	2000	318.481	1175.21													DRC051_DMacrops_north_a_b_DRC060_DNgulube_a_b_PMilomo437_bot [2022-11-22 15.51.53]	90	416	37.44	1001	354
Diplotaxodon sp. "macrops ngulube"	Not Described	Diplotaxodon	Nkhata Bay	N/A	Wild	University of Bristol (UniBri)	N/A	DRC 060	b	M	Two fish in same jar	Whole Body CT Scan	ark:/87602/m4/573121	https://doi.org/10.17602/M2/M573121	X-ray tomography (XTM) Facility (Department of Earth Sciences, University of Bristol)	Nikon XTH 225ST	2022-11-22	CVB HDD 3	CVB HDD 2	DRC051_DMacrops_north_a_b_DRC060_DNgulube_a_b_PMilomo437_top [2022-11-22 15.57.59]	90	416	37.44	1001	354	0.0541998	2000	2000	2000	318.481	1175.21													DRC051_DMacrops_north_a_b_DRC060_DNgulube_a_b_PMilomo437_bot [2022-11-22 15.51.53]	90	416	37.44	1001	354
Diplotaxodon sp. "similis white back north"	Not Described	Diplotaxodon	Chilumba	N/A	Wild	University of Bristol (UniBri)	N/A	DRC 084	N/A	M		Whole Body CT Scan	ark:/87602/m4/573127	https://doi.org/10.17602/M2/M573127	X-ray tomography (XTM) Facility (Department of Earth Sciences, University of Bristol)	Nikon XTH 225ST	2022-11-22	CVB HDD 3	CVB HDD 2	DRC086_DRC084_DSimilisWB_RRC045_RLongicepsGB_a_b_top [2022-11-22 15.17.38]	90	416	37.44	1001	354	0.0430536	2000	2000	2000	252.985	1175.21	DRC086_DRC084_DSimilisWB_RRC045_RLongicepsGB_a_b_mid [2022-11-22 15.11.27]	90	416	37.44	1001	354	0.0430536	2000	2000	2000	252.985	1175.21	DRC086_DRC084_DSimilisWB_RRC045_RLongicepsGB_a_b_bot [2022-11-22 15.05.13]	90	416	37.44	1001	354
Diplotaxodon sp. "similis white back north"	Not Described	Diplotaxodon	Nkhata Bay	N/A	Wild	University of Bristol (UniBri)	N/A	DRC 086	N/A	M		Whole Body CT Scan	ark:/87602/m4/573138	https://doi.org/10.17602/M2/M573138	X-ray tomography (XTM) Facility (Department of Earth Sciences, University of Bristol)	Nikon XTH 225ST	2022-11-22	CVB HDD 3	CVB HDD 2	DRC086_DRC084_DSimilisWB_RRC045_RLongicepsGB_a_b_top [2022-11-22 15.17.38]	90	416	37.44	1001	354	0.0430536	2000	2000	2000	252.985	1175.21	DRC086_DRC084_DSimilisWB_RRC045_RLongicepsGB_a_b_mid [2022-11-22 15.11.27]	90	416	37.44	1001	354	0.0430536	2000	2000	2000	252.985	1175.21	DRC086_DRC084_DSimilisWB_RRC045_RLongicepsGB_a_b_bot [2022-11-22 15.05.13]	90	416	37.44	1001	354
Genyochromis mento	Genyochromis mento (Trewavas, 1935)	Mbuna	Nkata Bay		Wild	NHMUK	N/A	NHMUK 1965.10.26.24-29	a			Whole Body CT Scan	ark:/87602/m4/571414	https://doi.org/10.17602/M2/M571414	CT Facility (NHMUK)	Nikon Metrology HMX ST 225	2022-03-08	CVB HDD 3	CVB HDD 1	RB_Genyochromis_mento_Haplochromis_callipterus_NHMUK_top_ [2022-03-08 13.48.42]	60	277	16.62	1801	250	0.027004	2500	2000	2850	167.409	762.51													RB_Genyochromis_mento_Haplochromis_callipterus_NHMUK_bot_ [2022-03-08 13.40.58]	60	277	16.62	1801	250
Genyochromis mento	Genyochromis mento (Trewavas, 1935)	Mbuna	Nkata Bay		Wild	NHMUK	https://data.nhm.ac.uk/object/7478a201-46be-472b-b2df-1a93f5f938e6	NHMUK 1965.10.26.24-29	b		Figure 5	Whole Body CT Scan	ark:/87602/m4/571418	https://doi.org/10.17602/M2/M571418	CT Facility (NHMUK)	Nikon Metrology HMX ST 225	2022-03-08	CVB HDD 3	CVB HDD 1	RB_Genyochromis_mento_Haplochromis_callipterus_NHMUK_top_ [2022-03-08 13.48.42]	60	277	16.62	1801	250	0.027004	2500	2000	2850	167.409	762.51													RB_Genyochromis_mento_Haplochromis_callipterus_NHMUK_bot_ [2022-03-08 13.40.58]	60	277	16.62	1801	250
Hemitilapia oxyrhynchus	Hemitilapia oxyrhynchus (Boulenger, 1902)	Shallow Benthic	Mangochi	N/A	Wild	University of Bristol (UniBri)	https://data.nhm.ac.uk/object/7478a201-46be-472b-b2df-1a93f5f938e6	40	N/A	M		Whole Body CT Scan	ark:/87602/m4/572650	https://doi.org/10.17602/M2/M572650	X-ray tomography (XTM) Facility (Department of Earth Sciences, University of Bristol)	Nikon XTH 225ST	2022-11-22	CVB HDD 3	CVB HDD 2	HOxyrhynclus40_SGuttatus_SG_9_HSpilopterus211_PElectra439_top [2022-11-22 13.21.35]	90	416	37.44	1001	354	0.0441714	2000	2000	2000	259.553	1175.21													HOxyrhynclus40_SGuttatus_SG_9_HSpilopterus211_PElectra439_bot [2022-11-22 13.15.27]	90	416	37.44	1001	354
Iodotropheus sprengerae	Iodotropheus sprengerae (Oliver & Loiselle, 1972)	Mbuna		Paratype	Lab Reared/Captive	NHMUK	N/A	NHMUK 1971.9.8.7-8	a		Figure 4	Whole Body CT Scan	ark:/87602/m4/571423	https://doi.org/10.17602/M2/M571423	CT Facility (NHMUK)	Nikon Metrology HMX ST 225	2022-03-07	CVB HDD 3	CVB HDD 1	Cynotilapia_axelrodi_Iodotropheus_sprengerae_NHMUK_top1_ [2022-03-07 10.44.32]	65	192	12.48	1801	250	0.013194	2850	2850	2850	81.7979	848.122													RB_Cynotilapia_axelrodi_Iodotropheus_sprengerae_NHMUK_bot_ [2022-03-07 10.36.46]	65	192	12.48	1801	250
Iodotropheus sprengerae	Iodotropheus sprengerae (Oliver & Loiselle, 1972)	Mbuna		Paratype	Lab Reared/Captive	NHMUK	https://data.nhm.ac.uk/object/6714be61-db36-42e5-81a1-b8a4e0467cc9	NHMUK 1971.9.8.7-8	b			Whole Body CT Scan	ark:/87602/m4/571427	https://doi.org/10.17602/M2/M571427	CT Facility (NHMUK)	Nikon Metrology HMX ST 225	2022-03-07	CVB HDD 3	CVB HDD 1	Cynotilapia_axelrodi_Iodotropheus_sprengerae_NHMUK_top1_ [2022-03-07 10.44.32]	65	192	12.48	1801	250	0.013194	2850	2850	2850	81.7979	848.122													RB_Cynotilapia_axelrodi_Iodotropheus_sprengerae_NHMUK_bot_ [2022-03-07 10.36.46]	65	192	12.48	1801	250
Labidochromis strigatus	Labidochromis strigatus (Lewis, 1982)	Mbuna	Likoma Island & Chisumulu Island	Paratype	Wild	NHMUK	https://data.nhm.ac.uk/object/6714be61-db36-42e5-81a1-b8a4e0467cc9	NHMUK 1981.1.9.28-32	a			Whole Body CT Scan	ark:/87602/m4/571434	https://doi.org/10.17602/M2/M571434	CT Facility (NHMUK)	Nikon Metrology HMX ST 225	2022-03-07	CVB HDD 3	CVB HDD 1	RB_Labidochromis_stigatus_Lethrinops_aurita_NHMUK_top_ [2022-03-07 12.57.11]	42	429	18.018	2001	250	0.021244	2850	2850	2850	131.699	798.221													RB_Labidochromis_stigatus_Lethrinops_aurita_NHMUK_bot_ [2022-03-07 12.48.36]	42	429	18.018	2001	250
Labidochromis strigatus	Labidochromis strigatus (Lewis, 1982)	Mbuna	Likoma Island & Chisumulu Island	Paratype	Wild	NHMUK	https://data.nhm.ac.uk/object/026df074-a80a-4a5b-b9fe-b4f2f9c94159	NHMUK 1981.1.9.28-32	b		Figure 4	Whole Body CT Scan	ark:/87602/m4/571441	https://doi.org/10.17602/M2/M571441	CT Facility (NHMUK)	Nikon Metrology HMX ST 225	2022-03-07	CVB HDD 3	CVB HDD 1	RB_Labidochromis_stigatus_Lethrinops_aurita_NHMUK_top_ [2022-03-07 12.57.11]	42	429	18.018	2001	250	0.021244	2850	2850	2850	131.699	798.221													RB_Labidochromis_stigatus_Lethrinops_aurita_NHMUK_bot_ [2022-03-07 12.48.36]	42	429	18.018	2001	250
Lethrinops albus	Lethrinops albus (Regan, 1922)	Shallow Benthic	Vua		Wild	NHMUK	https://data.nhm.ac.uk/object/026df074-a80a-4a5b-b9fe-b4f2f9c94159	NHMUK 1930.1.31.171-180	a			Whole Body CT Scan	ark:/87602/m4/571443	https://doi.org/10.17602/M2/M571443	CT Facility (NHMUK)	Nikon Metrology HMX ST 225	2022-03-07	CVB HDD 3	CVB HDD 1	RB_Diplotaxodon_aeneus_Lethrinops_alba_NHMUK_top_ [2022-03-07 14.19.39]	53	491	26.023	2001	250	0.061044	1425	1425	1425	189.221	740.698													RB_Diplotaxodon_aeneus_Lethrinops_alba_NHMUK_bot_ [2022-03-07 14.08.48]	53	491	26.023	2001	250
Lethrinops albus	Lethrinops albus (Regan, 1922)	Shallow Benthic	Vua		Wild	NHMUK	https://data.nhm.ac.uk/object/c3d29abb-ab0c-48a9-a946-90be2c29f702	NHMUK 1930.1.31.171-180	b			Whole Body CT Scan	ark:/87602/m4/571448	https://doi.org/10.17602/M2/M571448	CT Facility (NHMUK)	Nikon Metrology HMX ST 225	2022-03-07	CVB HDD 3	CVB HDD 1	RB_Diplotaxodon_aeneus_Lethrinops_alba_NHMUK_top_ [2022-03-07 14.19.39]	53	491	26.023	2001	250	0.061044	1425	1425	1425	189.221	740.698													RB_Diplotaxodon_aeneus_Lethrinops_alba_NHMUK_bot_ [2022-03-07 14.08.48]	53	491	26.023	2001	250
Lethrinops auritus	Lethrinops auritus (Regan, 1922)	Deep Benthic	off Sandy beach at Monkey Bay		Wild	NHMUK	https://data.nhm.ac.uk/object/c3d29abb-ab0c-48a9-a946-90be2c29f702	NHMUK 1978.10.31.2-6	a			Whole Body CT Scan	ark:/87602/m4/571454	https://doi.org/10.17602/M2/M571454	CT Facility (NHMUK)	Nikon Metrology HMX ST 225	2022-03-07	CVB HDD 3	CVB HDD 1	RB_Labidochromis_stigatus_Lethrinops_aurita_NHMUK_top_ [2022-03-07 12.57.11]	42	429	18.018	2001	250	0.021244	2850	2850	2850	131.699	798.221													RB_Labidochromis_stigatus_Lethrinops_aurita_NHMUK_bot_ [2022-03-07 12.48.36]	42	429	18.018	2001	250
Lethrinops auritus	Lethrinops auritus (Regan, 1922)	Deep Benthic	off Sandy beach at Monkey Bay		Wild	NHMUK	https://data.nhm.ac.uk/object/f92862bd-e376-4b72-ad6d-46081753dad9	NHMUK 1978.10.31.2-6	b			Whole Body CT Scan	ark:/87602/m4/571465	https://doi.org/10.17602/M2/M571465	CT Facility (NHMUK)	Nikon Metrology HMX ST 225	2022-03-07	CVB HDD 3	CVB HDD 1	RB_Labidochromis_stigatus_Lethrinops_aurita_NHMUK_top_ [2022-03-07 12.57.11]	42	429	18.018	2001	250	0.021244	2850	2850	2850	131.699	798.221													RB_Labidochromis_stigatus_Lethrinops_aurita_NHMUK_bot_ [2022-03-07 12.48.36]	42	429	18.018	2001	250
Lethrinops gossei	Lethrinops gossei (Burgess & Axelrod, 1973)	Deep Benthic	Monkey Bay	N/A	Wild	University of Bristol (UniBri)	https://data.nhm.ac.uk/object/f92862bd-e376-4b72-ad6d-46081753dad9	ref only	N/A	M		Whole Body CT Scan	ark:/87602/m4/572675	https://doi.org/10.17602/M2/M572675	X-ray tomography (XTM) Facility (Department of Earth Sciences, University of Bristol)	Nikon XTH 225ST	2022-11-22	CVB HDD 3	CVB HDD 2	NLinni440_ObrooksiNkhata115_PJohnstoni438_LGossei_refOnly_top [2022-11-22 14.51.24]	90	416	37.44	1001	354	0.0430536	2000	2000	2000	252.985	1175.21	NLinni440_ObrooksiNkhata115_PJohnstoni438_LGossei_refOnly_middle [2022-11-22 14.45.17]	90	416	37.44	1001	354	0.0430536	2000	2000	2000	252.985	1175.21	NLinni440_ObrooksiNkhata115_PJohnstoni438_LGossei_refOnly_bot [2022-11-22 14.39.07]	90	416	37.44	1001	354
Maylandia zebra	Maylandia zebra (Boulenger, 1899)	Mbuna			Lab Reared/Captive	University of Oxford (UniOxf)	N/A	M2	N/A	F	Shortest specimen in dataset	Whole Body CT Scan	ark:/87602/m4/572545	https://doi.org/10.17602/M2/M572545	X-ray tomography (XTM) Facility (Department of Earth Sciences, University of Bristol)	Nikon XTH 225ST	2022-01-26	CVB HDD 3	CVB HDD 2	Astatotilapia_maylandia_AC8_AC9_M2_M3_top_ [2022-01-26 11.58.48]	95	210	19.95	1601	354	0.021137	2000	2000	2000	124.202	1175.21													Astatotilapia_maylandia_AC8_AC9_M2_M3_bot_ [2022-01-26 12.08.24]	95	210	19.95	1601	354
Maylandia zebra	Maylandia zebra (Boulenger, 1899)	Mbuna			Lab Reared/Captive	University of Oxford (UniOxf)	N/A	M3	N/A	M		Whole Body CT Scan	ark:/87602/m4/572554	https://doi.org/10.17602/M2/M572554	X-ray tomography (XTM) Facility (Department of Earth Sciences, University of Bristol)	Nikon XTH 225ST	2022-01-26	CVB HDD 3	CVB HDD 2	Astatotilapia_maylandia_AC8_AC9_M2_M3_top_ [2022-01-26 11.58.48]	95	210	19.95	1601	354	0.021137	2000	2000	2000	124.202	1175.21													Astatotilapia_maylandia_AC8_AC9_M2_M3_bot_ [2022-01-26 12.08.24]	95	210	19.95	1601	354
Maylandia zebra	Maylandia zebra (Boulenger, 1899)	Mbuna			Lab Reared/Captive	University of Oxford (UniOxf)	N/A	M4	N/A	F		Whole Body CT Scan	ark:/87602/m4/572553	https://doi.org/10.17602/M2/M572553	X-ray tomography (XTM) Facility (Department of Earth Sciences, University of Bristol)	Nikon XTH 225ST	2022-01-26	CVB HDD 3	CVB HDD 2	Maylandia_zebra_M4_M5_M6_top_ [2022-01-26 12.23.45]	95	210	19.95	1601	354	0.0242648	2000	2000	2000	142.581	1175.21													Maylandia_zebra_M4_M5_M6_bot_ [2022-01-26 12.33.31]	95	210	19.95	1601	354
Maylandia zebra	Maylandia zebra (Boulenger, 1899)	Mbuna			Lab Reared/Captive	University of Oxford (UniOxf)	N/A	M5	N/A	F		Whole Body CT Scan	ark:/87602/m4/572560	https://doi.org/10.17602/M2/M572560	X-ray tomography (XTM) Facility (Department of Earth Sciences, University of Bristol)	Nikon XTH 225ST	2022-01-26	CVB HDD 3	CVB HDD 2	Maylandia_zebra_M4_M5_M6_top_ [2022-01-26 12.23.45]	95	210	19.95	1601	354	0.0242648	2000	2000	2000	142.581	1175.21													Maylandia_zebra_M4_M5_M6_bot_ [2022-01-26 12.33.31]	95	210	19.95	1601	354
Maylandia zebra	Maylandia zebra (Boulenger, 1899)	Mbuna			Lab Reared/Captive	University of Oxford (UniOxf)	N/A	M6	N/A	F		Whole Body CT Scan	ark:/87602/m4/572569	https://doi.org/10.17602/M2/M572569	X-ray tomography (XTM) Facility (Department of Earth Sciences, University of Bristol)	Nikon XTH 225ST	2022-01-26	CVB HDD 3	CVB HDD 2	Maylandia_zebra_M4_M5_M6_top_ [2022-01-26 12.23.45]	95	210	19.95	1601	354	0.0242648	2000	2000	2000	142.581	1175.21													Maylandia_zebra_M4_M5_M6_bot_ [2022-01-26 12.33.31]	95	210	19.95	1601	354
Maylandia zebra x Tropheops tropheops (presumed)	N/A				Lab Reared/Captive	University of Oxford (UniOxf)	N/A	H1	N/A	M	After speaking with George Turner, likely that this is actually just A. calliptera. He has seen wild A. calliptera with similar morphology. Presumably it is some sort of developmental abnormality, or perhaps some (very unique) intraspecific morphological variation.	Whole Body CT Scan	ark:/87602/m4/572568	https://doi.org/10.17602/M2/M572568	X-ray tomography (XTM) Facility (Department of Earth Sciences, University of Bristol)	Nikon XTH 225ST	2022-01-26	CVB HDD 3	CVB HDD 2	Astatotilapia_hybrid_H1_AC3_AC6_AC7_top_ [2022-01-26 11.11.34]	95	263	24.985	1601	354	0.030947	2000	2000	2000	181.846	1175.21													Astatotilapia_hybrid_H1_AC3_AC6_AC7_bot_ [2022-01-26 11.01.56]	95	263	24.985	1601	354
Mylochromis anaphyrmus	Mylochromis anaphyrmus (Burgess & Axelrod, 1973)	Shallow Benthic	Cape Maclear	N/A	Wild	University of Bristol (UniBri)	N/A	132	N/A	F		Whole Body CT Scan	ark:/87602/m4/572676	https://doi.org/10.17602/M2/M572676	X-ray tomography (XTM) Facility (Department of Earth Sciences, University of Bristol)	Nikon XTH 225ST	2022-11-22	CVB HDD 3	CVB HDD 2	R_kingri_dwarf_M_anaphrymus_132_9_14_D_compressiceps_213_top [2022-11-22 59]	80	350	28	1201	500	0.0302839	2000	2000	2000	177.95	1175.21													R_kingri_dwarf_M_anaphrymus_132_9_14_D_compressiceps_213_bot [2022-11-22 43]	80	350	28	1201	500
Nimbochromis linni	Nimbochromis linni (Burgess & Axelrod, 1975)	Shallow Benthic	Lake Malawi (via Stuart M Grant)	N/A	Wild	University of Bristol (UniBri)	N/A	440	N/A	M	Precise collection locality uncertain, sourced at the SMG facility at Salima)	Whole Body CT Scan	ark:/87602/m4/572674	https://doi.org/10.17602/M2/M572674	X-ray tomography (XTM) Facility (Department of Earth Sciences, University of Bristol)	Nikon XTH 225ST	2022-11-22	CVB HDD 3	CVB HDD 2	NLinni440_ObrooksiNkhata115_PJohnstoni438_LGossei_refOnly_top [2022-11-22 14.51.24]	90	416	37.44	1001	354	0.0430536	2000	2000	2000	252.985	1175.21	NLinni440_ObrooksiNkhata115_PJohnstoni438_LGossei_refOnly_middle [2022-11-22 14.45.17]	90	416	37.44	1001	354	0.0430536	2000	2000	2000	252.985	1175.21	NLinni440_ObrooksiNkhata115_PJohnstoni438_LGossei_refOnly_bot [2022-11-22 14.39.07]	90	416	37.44	1001	354
Nimbochromis livingstonii	Nimbochromis livingstonii (Günther, 1894)	Shallow Benthic	Upper Shire River		Wild	NHMUK	https://data.nhm.ac.uk/object/ddae1f83-7b14-4884-b429-cec8fe2c2400	NHMUK 1896.10.5.25	N/A			Whole Body CT Scan	ark:/87602/m4/571459	https://doi.org/10.17602/M2/M571459	CT Facility (NHMUK)	Nikon Metrology HMX ST 225	2022-03-07	CVB HDD 3	CVB HDD 1	RB_HaplochromisPolystimga_HaplochromisLivingstonii_NHM_top_ [2022-03-07 15.29.38]	53	491	26.023	2001	250	0.083553	1425	1425	1425	258.993	670.927													RB_HaplochromisPolystimga_HaplochromisLivingstonii_NHM_bot_ [2022-03-07 15.18.44]	53	491	26.023	2001	250
Nimbochromis polystigma	Nimbochromis polystigma (Regan, 1922)	Shallow Benthic		Syntype	Wild	NHMUK	https://data.nhm.ac.uk/object/50fd4831-71b5-4f6e-90c3-310253c13fb6	NHMUK 1921.9.6.102-107	a			Whole Body CT Scan	ark:/87602/m4/571468	https://doi.org/10.17602/M2/M571468	CT Facility (NHMUK)	Nikon Metrology HMX ST 225	2022-03-07	CVB HDD 3	CVB HDD 1	RB_HaplochromisPolystimga_HaplochromisLivingstonii_NHM_top_ [2022-03-07 15.29.38]	53	491	26.023	2001	250	0.083553	1425	1425	1425	258.993	670.927													RB_HaplochromisPolystimga_HaplochromisLivingstonii_NHM_bot_ [2022-03-07 15.18.44]	53	491	26.023	2001	250
Nimbochromis polystigma	Nimbochromis polystigma (Regan, 1922)	Shallow Benthic		Syntype	Wild	NHMUK	https://data.nhm.ac.uk/object/50fd4831-71b5-4f6e-90c3-310253c13fb6	NHMUK 1921.9.6.102-107	b			Whole Body CT Scan	ark:/87602/m4/571473	https://doi.org/10.17602/M2/M571473	CT Facility (NHMUK)	Nikon Metrology HMX ST 225	2022-03-07	CVB HDD 3	CVB HDD 1	RB_HaplochromisPolystimga_HaplochromisLivingstonii_NHM_top_ [2022-03-07 15.29.38]	53	491	26.023	2001	250	0.083553	1425	1425	1425	258.993	670.927													RB_HaplochromisPolystimga_HaplochromisLivingstonii_NHM_bot_ [2022-03-07 15.18.44]	53	491	26.023	2001	250
Otopharynx lithobates	Otopharynx lithobates (Oliver, 1989)	Shallow Benthic	Collected on rocky shore (encircled with seine), Lake Malawi,east end, Tumbi Island	Paratype	Wild	NHMUK	https://data.nhm.ac.uk/object/9c70f995-1af1-477f-a715-ab39a514b803	NHMUK 1974.7.5.2-3	a			Whole Body CT Scan	ark:/87602/m4/571483	https://doi.org/10.17602/M2/M571483	CT Facility (NHMUK)	Nikon Metrology HMX ST 225	2022-03-07	CVB HDD 3	CVB HDD 1	RB_Haplochromis_lithobates_Tropheops_tropheops_NHMUK_top_ [2022-03-07 11.38.48]	63	238	14.994	2001	250	0.025205	2850	2850	2850	156.257	773.662													RB_Haplochromis_lithobates_Tropheops_tropheops_NHMUK_bot_ [2022-03-07 11.30.12]	63	238	14.994	2001	250
Otopharynx lithobates	Otopharynx lithobates (Oliver, 1989)	Shallow Benthic	Collected on rocky shore (encircled with seine), Lake Malawi,east end, Tumbi Island	Paratype	Wild	NHMUK	https://data.nhm.ac.uk/object/f10ff9a5-ea8c-418b-9a74-dd139a086120	NHMUK 1974.7.5.2-3	b			Whole Body CT Scan	ark:/87602/m4/571484	https://doi.org/10.17602/M2/M571484	CT Facility (NHMUK)	Nikon Metrology HMX ST 225	2022-03-07	CVB HDD 3	CVB HDD 1	RB_Haplochromis_lithobates_Tropheops_tropheops_NHMUK_top_ [2022-03-07 11.38.48]	63	238	14.994	2001	250	0.025205	2850	2850	2850	156.257	773.662													RB_Haplochromis_lithobates_Tropheops_tropheops_NHMUK_bot_ [2022-03-07 11.30.12]	63	238	14.994	2001	250
Otopharynx lithobates	Otopharynx lithobates (Oliver, 1989)	Shallow Benthic	Collected on rocky shore (encircled with seine), Lake Malawi, north end, Tumbi Island	Holotype	Wild	NHMUK	https://data.nhm.ac.uk/object/f10ff9a5-ea8c-418b-9a74-dd139a086120	NHMUK 1974.7.5.1	N/A		Figure 4	Whole Body CT Scan	ark:/87602/m4/571489	https://doi.org/10.17602/M2/M571489	CT Facility (NHMUK)	Nikon Metrology HMX ST 225	2022-03-07	CVB HDD 3	CVB HDD 1	RB_HaplochromisLithobates_PallidochromisTokolosh_NHMUK_top_ [2022-03-07 16.40.13]	53	491	26.023	2001	250	0.057606	1425	1425	1425	178.564	751.356	RB_HaplochromisLithobates_PallidochromisTokolosh_NHMUK_mid_ [2022-03-07 16.29.15]	53	491	26.023	2001	250	0.0576063	1425	1425	1425	178.564	751.356	RB_HaplochromisLithobates_PallidochromisTokolosh_NHMUK_bot_ [2022-03-07 16.20.35]	53	491	26.023	2001	250
Otopharynx sp. "brooksi nkhata"	Not Described	Shallow Benthic	Nkhata Bay	Holotype (possibly)	Wild	University of Bristol (UniBri)	N/A	115	N/A	M	Likely to be holotype specimen of new species	Whole Body CT Scan	ark:/87602/m4/573140	https://doi.org/10.17602/M2/M573140	X-ray tomography (XTM) Facility (Department of Earth Sciences, University of Bristol)	Nikon XTH 225ST	2022-11-22	CVB HDD 3	CVB HDD 2	NLinni440_ObrooksiNkhata115_PJohnstoni438_LGossei_refOnly_top [2022-11-22 14.51.24]	90	416	37.44	1001	354	0.0430536	2000	2000	2000	252.985	1175.21	NLinni440_ObrooksiNkhata115_PJohnstoni438_LGossei_refOnly_middle [2022-11-22 14.45.17]	90	416	37.44	1001	354	0.0430536	2000	2000	2000	252.985	1175.21	NLinni440_ObrooksiNkhata115_PJohnstoni438_LGossei_refOnly_bot [2022-11-22 14.39.07]	90	416	37.44	1001	354
Otopharynx speciosus	Otopharynx speciosus (Trewavas, 1935)	Shallow Benthic	Vua	Lectotype	Wild	NHMUK	https://data.nhm.ac.uk/object/89efe6a0-721f-49ea-84a7-6cbbcb7489aa	NHMUK 1935.6.14.1650	N/A			Whole Body CT Scan	ark:/87602/m4/571496	https://doi.org/10.17602/M2/M571496	CT Facility (NHMUK)	Nikon Metrology HMX ST 225	2022-03-07	CVB HDD 3	CVB HDD 1	RB_HaplochromisSpeciosus_CytocaraMacrocleithrum_NHMUK_top_ [2022-03-07 13.51.37]	53	491	26.023	2001	250	0.083235	1425	1425	1425	258.006	671.913													RB_HaplochromisSpeciosus_CytocaraMacrocleithrum_NHMUK_bot_ [2022-03-07 13.43.00]	53	491	26.023	2001	250
Otopharynx speciosus	Otopharynx speciosus (Trewavas, 1935)	Shallow Benthic	Monkey Bay	Paralectotype	Wild	NHMUK	https://data.nhm.ac.uk/object/f09d5d6e-4684-42b3-8e59-faa324afe5d6	NHMUK 1935.6.14.1649	N/A			Whole Body CT Scan	ark:/87602/m4/571501	https://doi.org/10.17602/M2/M571501	CT Facility (NHMUK)	Nikon Metrology HMX ST 225	2022-03-07	CVB HDD 3	CVB HDD 1	RB_Rhamphochromis_esox_Haplochromis_speciosus_NHMUK_top_ [2022-03-07 15.57.02]	53	491	26.023	2001	250	0.095026	1425	1425	1425	294.557	635.363													RB_Rhamphochromis_esox_Haplochromis_speciosus_NHMUK_bot_ [2022-03-07 15.48.19]	53	491	26.023	2001	250
Otopharynx tetrastigma	Otopharynx tetrastigma (Günther, 1894)	Shallow Benthic	Lake Nyasa and the Upper Shire River	Lectotypes and Paralectotypes	Wild	NHMUK	https://data.nhm.ac.uk/object/feb31f1b-77cc-4100-860e-8f59dee2f398	NHMUK 1893.11.15.34-37	a			Whole Body CT Scan	ark:/87602/m4/571508	https://doi.org/10.17602/M2/M571508	CT Facility (NHMUK)	Nikon Metrology HMX ST 225	2022-03-07	CVB HDD 3	CVB HDD 1	RB_HaplochromisTetrastigma_PetrotilapiaGenalutea_NHMUK_top_ [2022-03-07 13.25.18]	53	491	26.023	2001	250	0.057662	1425	1425	1425	178.737	751.183													RB_Haplochromis_tetrastigma_Petrotilapia_genalutea_NHMUK_bot_ [2022-03-07 13.16.45]	53	491	26.023	2001	250
Otopharynx tetrastigma	Otopharynx tetrastigma (Günther, 1894)	Shallow Benthic	Lake Nyasa and the Upper Shire River	Lectotypes and Paralectotypes	Wild	NHMUK	https://data.nhm.ac.uk/object/feb31f1b-77cc-4100-860e-8f59dee2f398	NHMUK 1893.11.15.34-37	b			Whole Body CT Scan	ark:/87602/m4/571512	https://doi.org/10.17602/M2/M571512	CT Facility (NHMUK)	Nikon Metrology HMX ST 225	2022-03-07	CVB HDD 3	CVB HDD 1	RB_HaplochromisTetrastigma_PetrotilapiaGenalutea_NHMUK_top_ [2022-03-07 13.25.18]	53	491	26.023	2001	250	0.057662	1425	1425	1425	178.737	751.183													RB_Haplochromis_tetrastigma_Petrotilapia_genalutea_NHMUK_bot_ [2022-03-07 13.16.45]	53	491	26.023	2001	250
Pallidochromis tokolosh	Pallidochromis tokolosh (Turner, 1994)	Diplotaxodon	Trawled at 83m off Monkey Bay. 22 October 1990.	Paratype	Wild	NHMUK	https://data.nhm.ac.uk/object/9d126a21-5e2e-4ee7-b74e-785516edf8c7	NHMUK 1994.8.11.5-16	a			Whole Body CT Scan	ark:/87602/m4/571517	https://doi.org/10.17602/M2/M571517	CT Facility (NHMUK)	Nikon Metrology HMX ST 226	2022-03-07	CVB HDD 3	CVB HDD 1	RB_HaplochromisLithobates_PallidochromisTokolosh_NHMUK_top_ [2022-03-07 16.40.13]	53	491	26.023	2001	250	0.057606	1425	1425	1425	178.564	751.356	RB_HaplochromisLithobates_PallidochromisTokolosh_NHMUK_mid_ [2022-03-07 16.29.15]	53	491	26.023	2001	250	0.0576063	1425	1425	1425	178.564	751.356	RB_HaplochromisLithobates_PallidochromisTokolosh_NHMUK_bot_ [2022-03-07 16.20.35]	53	491	26.023	2001	250
Pallidochromis tokolosh	Pallidochromis tokolosh (Turner, 1994)	Diplotaxodon	Trawled at 83m off Monkey Bay. 22 October 1990.	Paratype	Wild	NHMUK	https://data.nhm.ac.uk/object/9d126a21-5e2e-4ee7-b74e-785516edf8c7	NHMUK 1994.8.11.5-16	b		Figure 6	Whole Body CT Scan	ark:/87602/m4/571521	https://doi.org/10.17602/M2/M571521	CT Facility (NHMUK)	Nikon Metrology HMX ST 227	2022-03-07	CVB HDD 3	CVB HDD 1	RB_HaplochromisLithobates_PallidochromisTokolosh_NHMUK_top_ [2022-03-07 16.40.13]	53	491	26.023	2001	250	0.057606	1425	1425	1425	178.564	751.356	RB_HaplochromisLithobates_PallidochromisTokolosh_NHMUK_mid_ [2022-03-07 16.29.15]	53	491	26.023	2001	250	0.0576063	1425	1425	1425	178.564	751.356	RB_HaplochromisLithobates_PallidochromisTokolosh_NHMUK_bot_ [2022-03-07 16.20.35]	53	491	26.023	2001	250
Petrotilapia genalutea	Petrotilapia genalutea (Marsh, 1983)	Mbuna	Monkey Bay	Paratype	Wild	NHMUK	https://data.nhm.ac.uk/object/71322eb8-1f64-4663-a9d6-52bdf45d2d3a	NHMUK 1981.2.2.222-226	N/A			Whole Body CT Scan	ark:/87602/m4/571526	https://doi.org/10.17602/M2/M571526	CT Facility (NHMUK)	Nikon Metrology HMX ST 225	2022-03-07	CVB HDD 3	CVB HDD 1	RB_HaplochromisTetrastigma_PetrotilapiaGenalutea_NHMUK_top_ [2022-03-07 13.25.18]	53	491	26.023	2001	250	0.057662	1425	1425	1425	178.737	751.183													RB_Haplochromis_tetrastigma_Petrotilapia_genalutea_NHMUK_bot_ [2022-03-07 13.16.45]	53	491	26.023	2001	250
Placidochromis electra	Placidochromis electra (Burgess, 1979)	Shallow Benthic	Lake Malawi (via Stuart M Grant)	N/A	Wild	University of Bristol (UniBri)	N/A	439	N/A	M	Precise collection locality uncertain, sourced at the SMG facility at Salima)	Whole Body CT Scan	ark:/87602/m4/572692	https://doi.org/10.17602/M2/M572692	X-ray tomography (XTM) Facility (Department of Earth Sciences, University of Bristol)	Nikon XTH 225ST	2022-11-22	CVB HDD 3	CVB HDD 2	HOxyrhynclus40_SGuttatus_SG_9_HSpilopterus211_PElectra439_top [2022-11-22 13.21.35]	90	416	37.44	1001	354	0.0441714	2000	2000	2000	259.553	1175.21													HOxyrhynclus40_SGuttatus_SG_9_HSpilopterus211_PElectra439_bot [2022-11-22 13.15.27]	90	416	37.44	1001	354
Placidochromis johnstoni	Placidochromis johnstoni (Günther, 1894)	Shallow Benthic	Lake Malawi (via Stuart M Grant)	N/A	Wild	University of Bristol (UniBri)	N/A	438	N/A	M	Precise collection locality uncertain, sourced at the SMG facility at Salima)	Whole Body CT Scan	ark:/87602/m4/572694	https://doi.org/10.17602/M2/M572694	X-ray tomography (XTM) Facility (Department of Earth Sciences, University of Bristol)	Nikon XTH 225ST	2022-11-22	CVB HDD 3	CVB HDD 2	NLinni440_ObrooksiNkhata115_PJohnstoni438_LGossei_refOnly_top [2022-11-22 14.51.24]	90	416	37.44	1001	354	0.0430536	2000	2000	2000	252.985	1175.21	NLinni440_ObrooksiNkhata115_PJohnstoni438_LGossei_refOnly_middle [2022-11-22 14.45.17]	90	416	37.44	1001	354	0.0430536	2000	2000	2000	252.985	1175.21	NLinni440_ObrooksiNkhata115_PJohnstoni438_LGossei_refOnly_bot [2022-11-22 14.39.07]	90	416	37.44	1001	354
Placidochromis milomo	Placidochromis milomo (Oliver, 1989)	Shallow Benthic	Lake Malawi (via Stuart M Grant)	N/A	Wild	University of Bristol (UniBri)	N/A	437	N/A	F	Precise collection locality uncertain, sourced at the SMG facility at Salima)	Whole Body CT Scan	ark:/87602/m4/572687	https://doi.org/10.17602/M2/M572687	X-ray tomography (XTM) Facility (Department of Earth Sciences, University of Bristol)	Nikon XTH 225ST	2022-11-22	CVB HDD 3	CVB HDD 2	DRC051_DMacrops_north_a_b_DRC060_DNgulube_a_b_PMilomo437_top [2022-11-22 15.57.59]	90	416	37.44	1001	354	0.0541998	2000	2000	2000	318.481	1175.21													DRC051_DMacrops_north_a_b_DRC060_DNgulube_a_b_PMilomo437_bot [2022-11-22 15.51.53]	90	416	37.44	1001	354
Placidochromis milomo	Placidochromis milomo (Oliver, 1989)	Shallow Benthic	Monkey Bay	N/A	Wild	University of Bristol (UniBri)	N/A	206	N/A	F	No associated field code	Whole Body CT Scan	ark:/87602/m4/572716	https://doi.org/10.17602/M2/M572716	X-ray tomography (XTM) Facility (Department of Earth Sciences, University of Bristol)	Nikon XTH 225ST	2022-11-22	CVB HDD 3	CVB HDD 2	RRC_037_1_3_201_206_R_longiceps_T_macrostoma_P_milomo_top_ [2022-11-22 12.21.19]	85	447	37.995	901	354	0.0410235	2000	2000	2000	241.056	1175.21	RRC_037_1_3_201_206_R_longiceps_T_macrostoma_P_milomo_mid_ [2022-11-22 12.15.42]	85	447	37.995	901	354	0.0410235	2000	2000	2000	241.056	1175.21	RRC_037_1_3_201_206_R_longiceps_T_macrostoma_P_milomo_bot_ [2022-11-22 12.10.03]	85	447	37.995	901	354
Protomelas spilopterus	Protomelas spilopterus (Trewavas, 1935)	Shallow Benthic	Monkey Bay	N/A	Wild	University of Bristol (UniBri)	N/A	211	N/A	M	Field Sample #113	Whole Body CT Scan	ark:/87602/m4/572702	https://doi.org/10.17602/M2/M572702	X-ray tomography (XTM) Facility (Department of Earth Sciences, University of Bristol)	Nikon XTH 225ST	2022-11-22	CVB HDD 3	CVB HDD 2	HOxyrhynclus40_SGuttatus_SG_9_HSpilopterus211_PElectra439_top [2022-11-22 13.21.35]	90	416	37.44	1001	354	0.0441714	2000	2000	2000	259.553	1175.21													HOxyrhynclus40_SGuttatus_SG_9_HSpilopterus211_PElectra439_bot [2022-11-22 13.15.27]	90	416	37.44	1001	354
Rhamphochromis esox	Rhamphochromis esox (Boulenger, 1908)	Rhamphochromis	Salima (76), Lake Malawi, (Nyassa)		Wild	NHMUK	https://data.nhm.ac.uk/object/3205abb2-80a1-4702-8ae0-70c54c1519c3	NHMUK 1986.2.5.49-50	a		Figure 5	Whole Body CT Scan	ark:/87602/m4/571531	https://doi.org/10.17602/M2/M571531	CT Facility (NHMUK)	Nikon Metrology HMX ST 225	2022-03-07	CVB HDD 3	CVB HDD 1	RB_Rhamphochromis_esox_Haplochromis_speciosus_NHMUK_top_ [2022-03-07 15.57.02]	53	491	26.023	2001	250	0.095026	1425	1425	1425	294.557	635.363													RB_Rhamphochromis_esox_Haplochromis_speciosus_NHMUK_bot_ [2022-03-07 15.48.19]	53	491	26.023	2001	250
Rhamphochromis esox	Rhamphochromis esox (Boulenger, 1908)	Rhamphochromis	Salima (76), Lake Malawi, (Nyassa)		Wild	NHMUK	https://data.nhm.ac.uk/object/3205abb2-80a1-4702-8ae0-70c54c1519c3	NHMUK 1986.2.5.49-50	b			Whole Body CT Scan	ark:/87602/m4/571535	https://doi.org/10.17602/M2/M571535	CT Facility (NHMUK)	Nikon Metrology HMX ST 225	2022-03-07	CVB HDD 3	CVB HDD 1	RB_Rhamphochromis_esox_Haplochromis_speciosus_NHMUK_top_ [2022-03-07 15.57.02]	53	491	26.023	2001	250	0.095026	1425	1425	1425	294.557	635.363													RB_Rhamphochromis_esox_Haplochromis_speciosus_NHMUK_bot_ [2022-03-07 15.48.19]	53	491	26.023	2001	250
Rhamphochromis ferox	Rhamphochromis ferox (Regan, 1922)	Rhamphochromis	Bar House		Wild	NHMUK	https://data.nhm.ac.uk/object/6634b0d9-bbe8-428a-b73d-bb99a2f49088	NHMUK 1935.6.14.2202-2207	a			Whole Body CT Scan	ark:/87602/m4/571542	https://doi.org/10.17602/M2/M571542	CT Facility (NHMUK)	Nikon Metrology HMX ST 225	2022-03-07	CVB HDD 3	CVB HDD 1	RB_RhamphochromisFerox_HaplochromisTrimaculatus_NHMUK_top_ [2022-03-07 12.04.25]	63	238	14.994	2001	250	0.024744	2849	2849	2849	153.399	776.52													RB_RhamphochromisFerox_HaplochromisTrimaculatus_NHMUK_bot_ [2022-03-07 11.55.50]	63	238	14.994	2001	250
Rhamphochromis ferox	Rhamphochromis ferox (Regan, 1922)	Rhamphochromis	Bar House		Wild	NHMUK	https://data.nhm.ac.uk/object/6634b0d9-bbe8-428a-b73d-bb99a2f49088	NHMUK 1935.6.14.2202-2207	b			Whole Body CT Scan	ark:/87602/m4/571552	https://doi.org/10.17602/M2/M571552	CT Facility (NHMUK)	Nikon Metrology HMX ST 225	2022-03-07	CVB HDD 3	CVB HDD 1	RB_RhamphochromisFerox_HaplochromisTrimaculatus_NHMUK_top_ [2022-03-07 12.04.25]	63	238	14.994	2001	250	0.024744	2849	2849	2849	153.399	776.52													RB_RhamphochromisFerox_HaplochromisTrimaculatus_NHMUK_bot_ [2022-03-07 11.55.50]	63	238	14.994	2001	250
Rhamphochromis longiceps	Rhamphochromis longiceps (Günther, 1864)	Rhamphochromis	Vua		Wild	NHMUK	https://data.nhm.ac.uk/object/713e2c00-82f9-4b42-b46e-a71fa2ce1eff	NHMUK 1935.6.14.2175-2176	a			Whole Body CT Scan	ark:/87602/m4/571550	https://doi.org/10.17602/M2/M571550	CT Facility (NHMUK)	Nikon Metrology HMX ST 225	2022-03-07	CVB HDD 3	CVB HDD 1	RB_RhamphochromisLongiceps_DiplotaxodonArgenteus_NHMUK_top_ [2022-03-07 17.15.20]	53	491	26.023	2001	250	0.079479	1425	1425	1425	246.363	683.556	RB_RhamphochromisLongiceps_DiplotaxodonArgenteus_NHMUK_mid_ [2022-03-07 17.06.41]	53	491	26.023	2001	250	0.0794789	1425	1425	1425	246.363	683.556	RB_RhamphochromisLongiceps_DiplotaxodonArgenteus_NHMUK_bot_ [2022-03-07 16.57.58]	53	491	26.023	2001	250
Rhamphochromis longiceps	Rhamphochromis longiceps (Günther, 1864)	Rhamphochromis	Vua		Wild	NHMUK	https://data.nhm.ac.uk/object/713e2c00-82f9-4b42-b46e-a71fa2ce1eff	NHMUK 1935.6.14.2175-2176	b			Whole Body CT Scan	ark:/87602/m4/571557	https://doi.org/10.17602/M2/M571557	CT Facility (NHMUK)	Nikon Metrology HMX ST 225	2022-03-07	CVB HDD 3	CVB HDD 1	RB_RhamphochromisLongiceps_DiplotaxodonArgenteus_NHMUK_top_ [2022-03-07 17.15.20]	53	491	26.023	2001	250	0.079479	1425	1425	1425	246.363	683.556	RB_RhamphochromisLongiceps_DiplotaxodonArgenteus_NHMUK_mid_ [2022-03-07 17.06.41]	53	491	26.023	2001	250	0.0794789	1425	1425	1425	246.363	683.556	RB_RhamphochromisLongiceps_DiplotaxodonArgenteus_NHMUK_bot_ [2022-03-07 16.57.58]	53	491	26.023	2001	250
Rhamphochromis sp. 'Chilingali'	Not Described	Rhamphochromis	Lake Chilingali	N/A	Wild	University of Bristol (UniBri)	N/A	RRC 013	a	unknown	Not known which individual from batch was scanned	Whole Body CT Scan	ark:/87602/m4/573156	https://doi.org/10.17602/M2/M573156	X-ray tomography (XTM) Facility (Department of Earth Sciences, University of Bristol)	Nikon XTH 225ST	2022-11-22	CVB HDD 3	CVB HDD 2	R1_R2_RRC_013_a_b_Rhamophchromis_chilingali_top_ [2022-11-22 11.06.08]	90	378	34.02	1001	354	0.0370201	2000	2000	2000	217.532	1175.21													R1_R2_RRC_013_a_b_Rhamophchromis_chilingali_bot_ [2022-11-22 11.12.18]	90	378	34.02	1001	354
Rhamphochromis sp. 'Chilingali'	Not Described	Rhamphochromis	Lake Chilingali	N/A	Wild	University of Bristol (UniBri)	N/A	RRC 013	b	unknown	Not known which individual from batch was scanned	Whole Body CT Scan	ark:/87602/m4/573160	https://doi.org/10.17602/M2/M573160	X-ray tomography (XTM) Facility (Department of Earth Sciences, University of Bristol)	Nikon XTH 225ST	2022-11-22	CVB HDD 3	CVB HDD 2	R1_R2_RRC_013_a_b_Rhamophchromis_chilingali_top_ [2022-11-22 11.06.08]	90	378	34.02	1001	354	0.0370201	2000	2000	2000	217.532	1175.21													R1_R2_RRC_013_a_b_Rhamophchromis_chilingali_bot_ [2022-11-22 11.12.18]	90	378	34.02	1001	354
Rhamphochromis sp. 'Chilingali'	Not Described	Rhamphochromis			Lab Reared/Captive	University of Oxford (UniOxf)	N/A	R1	N/A	F		Whole Body CT Scan	ark:/87602/m4/572583	https://doi.org/10.17602/M2/M572583	X-ray tomography (XTM) Facility (Department of Earth Sciences, University of Bristol)	Nikon XTH 225ST	2022-11-22	CVB HDD 3	CVB HDD 2	R1_R2_RRC_013_a_b_Rhamophchromis_chilingali_top_ [2022-11-22 11.06.08]	90	378	34.02	1001	354	0.0370201	2000	2000	2000	217.532	1175.21													R1_R2_RRC_013_a_b_Rhamophchromis_chilingali_bot_ [2022-11-22 11.12.18]	90	378	34.02	1001	354
Rhamphochromis sp. 'Chilingali'	Not Described	Rhamphochromis			Lab Reared/Captive	University of Oxford (UniOxf)	N/A	R2	N/A	M		Whole Body CT Scan	ark:/87602/m4/572582	https://doi.org/10.17602/M2/M572582	X-ray tomography (XTM) Facility (Department of Earth Sciences, University of Bristol)	Nikon XTH 225ST	2022-11-22	CVB HDD 3	CVB HDD 2	R1_R2_RRC_013_a_b_Rhamophchromis_chilingali_top_ [2022-11-22 11.06.08]	90	378	34.02	1001	354	0.0370201	2000	2000	2000	217.532	1175.21													R1_R2_RRC_013_a_b_Rhamophchromis_chilingali_bot_ [2022-11-22 11.12.18]	90	378	34.02	1001	354
Rhamphochromis sp. 'Kingiri dwarf'	Not Described	Rhamphochromis	Lake Kingiri	N/A	Wild	University of Bristol (UniBri)	N/A	n/a	a	n/a	Not known which individual from which batch was scanned	Whole Body CT Scan	ark:/87602/m4/573200	https://doi.org/10.17602/M2/M573200	X-ray tomography (XTM) Facility (Department of Earth Sciences, University of Bristol)	Nikon XTH 225ST	2022-11-22	CVB HDD 3	CVB HDD 2	R_kingri_dwarf_M_anaphrymus_132_9_14_D_compressiceps_213_top [2022-11-22 59]	80	350	28	1201	500	0.0302839	2000	2000	2000	177.95	1175.21													R_kingri_dwarf_M_anaphrymus_132_9_14_D_compressiceps_213_bot [2022-11-22 43]	80	350	28	1201	500
Rhamphochromis sp. 'Kingiri dwarf'	Not Described	Rhamphochromis	Lake Kingiri	N/A	Wild	University of Bristol (UniBri)	N/A	n/a	b	n/a	Not known which individual from which batch was scanned	Whole Body CT Scan	ark:/87602/m4/573207	https://doi.org/10.17602/M2/M573207	X-ray tomography (XTM) Facility (Department of Earth Sciences, University of Bristol)	Nikon XTH 225ST	2022-11-22	CVB HDD 3	CVB HDD 2	R_kingri_dwarf_M_anaphrymus_132_9_14_D_compressiceps_213_top [2022-11-22 59]	80	350	28	1201	500	0.0302839	2000	2000	2000	177.95	1175.21													R_kingri_dwarf_M_anaphrymus_132_9_14_D_compressiceps_213_bot [2022-11-22 43]	80	350	28	1201	500
Rhamphochromis sp. 'Kingiri large'	Not Described	Rhamphochromis	Lake Kingiri	N/A	Wild	University of Bristol (UniBri)	N/A	site1	a	n/a	Not known which individual from which batch was scanned	Whole Body CT Scan	ark:/87602/m4/573167	https://doi.org/10.17602/M2/M573167	X-ray tomography (XTM) Facility (Department of Earth Sciences, University of Bristol)	Nikon XTH 225ST	2022-11-22	CVB HDD 3	CVB HDD 2	RKingri_lrg_site1_a_b_DStrigatus_39_AMacrocephalum_maldeco_top [2022-11-22 13.36.51]	90	416	37.44	1001	354	0.0546258	2000	2000	2000	320.984	1175.21	RKingri_lrg_site1_a_b_DStrigatus_39_AMacrocephalum_maldeco_middle [2022-11-22 13.43.02]	90	416	37.44	1001	354	0.0546258	2000	2000	2000	320.984	1175.21	RKingri_lrg_site1_a_b_DStrigatus_39_AMacrocephalum_maldeco_bottom [2022-11-22 13.49.10]	90	416	37.44	1001	354
Rhamphochromis sp. 'Kingiri large'	Not Described	Rhamphochromis	Lake Kingiri	N/A	Wild	University of Bristol (UniBri)	N/A	site1	b	n/a	Not known which individual from which batch was scanned	Whole Body CT Scan	ark:/87602/m4/573173	https://doi.org/10.17602/M2/M573173	X-ray tomography (XTM) Facility (Department of Earth Sciences, University of Bristol)	Nikon XTH 225ST	2022-11-22	CVB HDD 3	CVB HDD 2	RKingri_lrg_site1_a_b_DStrigatus_39_AMacrocephalum_maldeco_top [2022-11-22 13.36.51]	90	416	37.44	1001	354	0.0546258	2000	2000	2000	320.984	1175.21	RKingri_lrg_site1_a_b_DStrigatus_39_AMacrocephalum_maldeco_middle [2022-11-22 13.43.02]	90	416	37.44	1001	354	0.0546258	2000	2000	2000	320.984	1175.21	RKingri_lrg_site1_a_b_DStrigatus_39_AMacrocephalum_maldeco_bottom [2022-11-22 13.49.10]	90	416	37.44	1001	354
Rhamphochromis sp. 'longiceps blue back'	Rhamphochromis longiceps (Günther 1864)	Rhamphochromis	Unaka Lagoon	N/A	Wild	University of Bristol (UniBri)	N/A	RRC 037 (1)	N/A	F	Two fish in same jar	Whole Body CT Scan	ark:/87602/m4/573212	https://doi.org/10.17602/M2/M573212	X-ray tomography (XTM) Facility (Department of Earth Sciences, University of Bristol)	Nikon XTH 225ST	2022-11-22	CVB HDD 3	CVB HDD 2	RRC_037_1_3_201_206_R_longiceps_T_macrostoma_P_milomo_top_ [2022-11-22 12.21.19]	85	447	37.995	901	354	0.0410235	2000	2000	2000	241.056	1175.21	RRC_037_1_3_201_206_R_longiceps_T_macrostoma_P_milomo_mid_ [2022-11-22 12.15.42]	85	447	37.995	901	354	0.0410235	2000	2000	2000	241.056	1175.21	RRC_037_1_3_201_206_R_longiceps_T_macrostoma_P_milomo_bot_ [2022-11-22 12.10.03]	85	447	37.995	901	354
Rhamphochromis sp. 'longiceps blue back'	Rhamphochromis longiceps (Günther 1864)	Rhamphochromis	Unaka Lagoon	N/A	Wild	University of Bristol (UniBri)	N/A	RRC 037 (3)	N/A	F	Two fish in same jar	Whole Body CT Scan	ark:/87602/m4/573216	https://doi.org/10.17602/M2/M573216	X-ray tomography (XTM) Facility (Department of Earth Sciences, University of Bristol)	Nikon XTH 225ST	2022-11-22	CVB HDD 3	CVB HDD 2	RRC_037_1_3_201_206_R_longiceps_T_macrostoma_P_milomo_top_ [2022-11-22 12.21.19]	85	447	37.995	901	354	0.0410235	2000	2000	2000	241.056	1175.21	RRC_037_1_3_201_206_R_longiceps_T_macrostoma_P_milomo_mid_ [2022-11-22 12.15.42]	85	447	37.995	901	354	0.0410235	2000	2000	2000	241.056	1175.21	RRC_037_1_3_201_206_R_longiceps_T_macrostoma_P_milomo_bot_ [2022-11-22 12.10.03]	85	447	37.995	901	354
Rhamphochromis sp. 'longiceps grey back'	Rhamphochromis longiceps (Günther 1864)	Rhamphochromis	Monkey Bay (Trawler)	N/A	Wild	University of Bristol (UniBri)	N/A	RRC 045	a	M	Two fish in same jar	Whole Body CT Scan	ark:/87602/m4/573178	https://doi.org/10.17602/M2/M573178	X-ray tomography (XTM) Facility (Department of Earth Sciences, University of Bristol)	Nikon XTH 225ST	2022-11-22	CVB HDD 3	CVB HDD 2	DRC086_DRC084_DSimilisWB_RRC045_RLongicepsGB_a_b_top [2022-11-22 15.17.38]	90	416	37.44	1001	354	0.0430536	2000	2000	2000	252.985	1175.21	DRC086_DRC084_DSimilisWB_RRC045_RLongicepsGB_a_b_mid [2022-11-22 15.11.27]	90	416	37.44	1001	354	0.0430536	2000	2000	2000	252.985	1175.21	DRC086_DRC084_DSimilisWB_RRC045_RLongicepsGB_a_b_bot [2022-11-22 15.05.13]	90	416	37.44	1001	354
Rhamphochromis sp. 'longiceps grey back'	Rhamphochromis longiceps (Günther 1864)	Rhamphochromis	Monkey Bay (Trawler)	N/A	Wild	University of Bristol (UniBri)	N/A	RRC 045	b	M	Two fish in same jar	Whole Body CT Scan	ark:/87602/m4/573185	https://doi.org/10.17602/M2/M573185	X-ray tomography (XTM) Facility (Department of Earth Sciences, University of Bristol)	Nikon XTH 225ST	2022-11-22	CVB HDD 3	CVB HDD 2	DRC086_DRC084_DSimilisWB_RRC045_RLongicepsGB_a_b_top [2022-11-22 15.17.38]	90	416	37.44	1001	354	0.0430536	2000	2000	2000	252.985	1175.21	DRC086_DRC084_DSimilisWB_RRC045_RLongicepsGB_a_b_mid [2022-11-22 15.11.27]	90	416	37.44	1001	354	0.0430536	2000	2000	2000	252.985	1175.21	DRC086_DRC084_DSimilisWB_RRC045_RLongicepsGB_a_b_bot [2022-11-22 15.05.13]	90	416	37.44	1001	354
Rhamphochromis sp. 'yellow belly'	Not Described	Rhamphochromis	Nkhata Bay	N/A	Wild	University of Bristol (UniBri)	N/A	RRC 049	a	M	Two fish in same jar	Whole Body CT Scan	ark:/87602/m4/573187	https://doi.org/10.17602/M2/M573187	X-ray tomography (XTM) Facility (Department of Earth Sciences, University of Bristol)	Nikon XTH 225ST	2022-11-22	CVB HDD 3	CVB HDD 2	RRC049_RLongicepsYB_a_b_TPraeorbitalis31_9_14_TPlacodon220_top [2022-11-22 14.19.31]	90	416	37.44	1001	354	0.0475036	2000	2000	2000	279.134	1175.21	RRC_037_1_3_201_206_R_longiceps_T_macrostoma_P_milomo_mid_ [2022-11-22 12.15.42]	85	447	37.995	901	354	0.0410235	2000	2000	2000	241.056	1175.21	RRC_037_1_3_201_206_R_longiceps_T_macrostoma_P_milomo_bot_ [2022-11-22 12.10.03]	85	447	37.995	901	354
Rhamphochromis sp. 'yellow belly'	Not Described	Rhamphochromis	Nkhata Bay	N/A	Wild	University of Bristol (UniBri)	N/A	RRC 049	b	M	Two fish in same jar	Whole Body CT Scan	ark:/87602/m4/573192	https://doi.org/10.17602/M2/M573192	X-ray tomography (XTM) Facility (Department of Earth Sciences, University of Bristol)	Nikon XTH 225ST	2022-11-22	CVB HDD 3	CVB HDD 2	RRC049_RLongicepsYB_a_b_TPraeorbitalis31_9_14_TPlacodon220_top [2022-11-22 14.19.31]	90	416	37.44	1001	354	0.0475036	2000	2000	2000	279.134	1175.21	RRC_037_1_3_201_206_R_longiceps_T_macrostoma_P_milomo_mid_ [2022-11-22 12.15.42]	85	447	37.995	901	354	0.0410235	2000	2000	2000	241.056	1175.21	RRC_037_1_3_201_206_R_longiceps_T_macrostoma_P_milomo_bot_ [2022-11-22 12.10.03]	85	447	37.995	901	354
Rhamphochromis woodi	Rhamphochromis woodi (Regan, 1922)	Rhamphochromis	Bar to Fort Maguire		Wild	NHMUK	https://data.nhm.ac.uk/object/fede3073-60a4-4df3-82b1-d76c928db243	NHMUK 1935.6.14.2185-2187	a			Whole Body CT Scan	ark:/87602/m4/571564	https://doi.org/10.17602/M2/M571564	CT Facility (NHMUK)	Nikon Metrology HMX ST 225	2022-03-08	CVB HDD 3	CVB HDD 1	RB_Rhamphochromis_woodi_NHMUK_top_ [2022-03-08 15.24.25]	75	400	30	1801	354	0.08365	1380	1000	2850	630.121	499.798													RB_Rhamphochromis_woodi_NHMUK_bot_ [2022-03-08 15.35.19]	75	400	30	1801	354
Rhamphochromis woodi	Rhamphochromis woodi (Regan, 1922)	Rhamphochromis	Bar to Fort Maguire		Wild	NHMUK	https://data.nhm.ac.uk/object/fede3073-60a4-4df3-82b1-d76c928db243	NHMUK 1935.6.14.2185-2187	b		Longest specimen in dataset, Figure 4	Whole Body CT Scan	ark:/87602/m4/571568	https://doi.org/10.17602/M2/M571568	CT Facility (NHMUK)	Nikon Metrology HMX ST 225	2022-03-08	CVB HDD 3	CVB HDD 1	RB_Rhamphochromis_woodi_NHMUK_top_ [2022-03-08 15.24.25]	75	400	30	1801	354	0.08365	1380	1000	2850	630.121	499.798													RB_Rhamphochromis_woodi_NHMUK_bot_ [2022-03-08 15.35.19]	75	400	30	1801	354
Stigmatochromis macrorhynchos	Stigmatochromis macrorhynchos (Stauffer, Cleaver-Yoder & Konings, 2011)	Shallow Benthic	Nkhata Bay	N/A	Wild	University of Bristol (UniBri)	N/A	SG 9	N/A	F	Initially scanned as Stigmatochromis guttatus, which is a junior synonym. In the raw data appears as 'SGuttatus_SG9"	Whole Body CT Scan	ark:/87602/m4/572708	https://doi.org/10.17602/M2/M572708	X-ray tomography (XTM) Facility (Department of Earth Sciences, University of Bristol)	Nikon XTH 225ST	2022-11-22	CVB HDD 3	CVB HDD 2	HOxyrhynclus40_SGuttatus_SG_9_HSpilopterus211_PElectra439_top [2022-11-22 13.21.35]	90	416	37.44	1001	354	0.0441714	2000	2000	2000	259.553	1175.21													HOxyrhynclus40_SGuttatus_SG_9_HSpilopterus211_PElectra439_bot [2022-11-22 13.15.27]	90	416	37.44	1001	354
Taeniolethrinops praeorbitalis	Taeniolethrinops praeorbitalis (Regan, 1922)	Shallow Benthic	Mangochi	N/A	Wild	University of Bristol (UniBri)	N/A	31 9 14	N/A	F		Whole Body CT Scan	ark:/87602/m4/572717	https://doi.org/10.17602/M2/M572717	X-ray tomography (XTM) Facility (Department of Earth Sciences, University of Bristol)	Nikon XTH 225ST	2022-11-22	CVB HDD 3	CVB HDD 2	RRC049_RLongicepsYB_a_b_TPraeorbitalis31_9_14_TPlacodon220_top [2022-11-22 14.19.31]	90	416	37.44	1001	354	0.0475036	2000	2000	2000	279.134	1175.21	RRC_037_1_3_201_206_R_longiceps_T_macrostoma_P_milomo_mid_ [2022-11-22 12.15.42]	85	447	37.995	901	354	0.0410235	2000	2000	2000	241.056	1175.21	RRC_037_1_3_201_206_R_longiceps_T_macrostoma_P_milomo_bot_ [2022-11-22 12.10.03]	85	447	37.995	901	354
Trematocranus placodon	Trematocranus placodon (Regan, 1922)	Shallow Benthic	Monkey Bay	N/A	Wild	University of Bristol (UniBri)	N/A	220	N/A	M	Field sample #104, Figure 5	Whole Body CT Scan	ark:/87602/m4/572727	https://doi.org/10.17602/M2/M572727	X-ray tomography (XTM) Facility (Department of Earth Sciences, University of Bristol)	Nikon XTH 225ST	2022-11-22	CVB HDD 3	CVB HDD 2	RRC049_RLongicepsYB_a_b_TPraeorbitalis31_9_14_TPlacodon220_top [2022-11-22 14.19.31]	90	416	37.44	1001	354	0.0475036	2000	2000	2000	279.134	1175.21	RRC_037_1_3_201_206_R_longiceps_T_macrostoma_P_milomo_mid_ [2022-11-22 12.15.42]	85	447	37.995	901	354	0.0410235	2000	2000	2000	241.056	1175.21	RRC_037_1_3_201_206_R_longiceps_T_macrostoma_P_milomo_bot_ [2022-11-22 12.10.03]	85	447	37.995	901	354
Tropheops tropheops	Tropheops tropheops (Regan, 1922)	Mbuna			Wild	NHMUK	https://data.nhm.ac.uk/object/86f7206e-f7fe-421d-b16e-8feba9e864dd	NHMUK 2012.1.17.18-25	a			Whole Body CT Scan	ark:/87602/m4/571573	https://doi.org/10.17602/M2/M571573	CT Facility (NHMUK)	Nikon Metrology HMX ST 225	2022-03-07	CVB HDD 3	CVB HDD 1	RB_Haplochromis_lithobates_Tropheops_tropheops_NHMUK_top_ [2022-03-07 11.38.48]	63	238	14.994	2001	250	0.025205	2850	2850	2850	156.257	773.662													RB_Haplochromis_lithobates_Tropheops_tropheops_NHMUK_bot_ [2022-03-07 11.30.12]	63	238	14.994	2001	250
Tropheops tropheops	Tropheops tropheops (Regan, 1922)	Mbuna			Wild	NHMUK	https://data.nhm.ac.uk/object/86f7206e-f7fe-421d-b16e-8feba9e864dd	NHMUK 2012.1.17.18-25	b			Whole Body CT Scan	ark:/87602/m4/571577	https://doi.org/10.17602/M2/M571577	CT Facility (NHMUK)	Nikon Metrology HMX ST 225	2022-03-07	CVB HDD 3	CVB HDD 1	RB_Haplochromis_lithobates_Tropheops_tropheops_NHMUK_top_ [2022-03-07 11.38.48]	63	238	14.994	2001	250	0.025205	2850	2850	2850	156.257	773.662													RB_Haplochromis_lithobates_Tropheops_tropheops_NHMUK_bot_ [2022-03-07 11.30.12]	63	238	14.994	2001	250
Tyrannochromis macrostoma	Tyrannochromis macrostoma (Regan, 1922)	Shallow Benthic	Nkhata Bay	N/A	Wild	University of Bristol (UniBri)	N/A	201	N/A	Juvenile		Whole Body CT Scan	ark:/87602/m4/572724	https://doi.org/10.17602/M2/M572724	X-ray tomography (XTM) Facility (Department of Earth Sciences, University of Bristol)	Nikon XTH 225ST	2022-11-22	CVB HDD 3	CVB HDD 2	RRC_037_1_3_201_206_R_longiceps_T_macrostoma_P_milomo_top_ [2022-11-22 12.21.19]	85	447	37.995	901	354	0.0410235	2000	2000	2000	241.056	1175.21	RRC_037_1_3_201_206_R_longiceps_T_macrostoma_P_milomo_mid_ [2022-11-22 12.15.42]	85	447	37.995	901	354	0.0410235	2000	2000	2000	241.056	1175.21	RRC_037_1_3_201_206_R_longiceps_T_macrostoma_P_milomo_bot_ [2022-11-22 12.10.03]	85	447	37.995	901	354
[truncated: 5,000 more columns]
