# Supplementary material for: A whole-body micro-CT scan library that captures the skeletal diversity of Lake Malawi cichlid fishes
Source: Sci Data. 2024 Sep 10;11:984. doi: 10.1038/s41597-024-03687-1 (PMC11387623; doi:10.1038/s41597-024-03687-1)
Supplement: Supplementary file 3 — Supplementary 3D Models [file 41597_2024_3687_MOESM3_ESM.zip]

Archive with 118 entries (117 files):
- Bone_Models_Figure_5_Figure_6/
- __MACOSX/._Bone_Models_Figure_5_Figure_6
- Bone_Models_Figure_5_Figure_6/Astatotilapia_calliptera_UniOxf_AC7_8bit_dentary.ply
- __MACOSX/Bone_Models_Figure_5_Figure_6/._Astatotilapia_calliptera_UniOxf_AC7_8bit_dentary.ply
- Bone_Models_Figure_5_Figure_6/Rhamphochromis_esox_NHMUK_1986_2_5_49_50_8bit_a_premaxilla.ply
- __MACOSX/Bone_Models_Figure_5_Figure_6/._Rhamphochromis_esox_NHMUK_1986_2_5_49_50_8bit_a_premaxilla.ply
- Bone_Models_Figure_5_Figure_6/Genyochromis_mento_NHMUK_1965_10_26_24_29_8bit_b_final_caudal.ply
- __MACOSX/Bone_Models_Figure_5_Figure_6/._Genyochromis_mento_NHMUK_1965_10_26_24_29_8bit_b_final_caudal.ply
- Bone_Models_Figure_5_Figure_6/Pallidochromis_tokolosh_NHMUK_1994_8_11_5_16_8bit_b_cv_10.ply
- __MACOSX/Bone_Models_Figure_5_Figure_6/._Pallidochromis_tokolosh_NHMUK_1994_8_11_5_16_8bit_b_cv_10.ply
- Bone_Models_Figure_5_Figure_6/Copadichromis_trimaculatus_NHMUK_1962_10_18_129_136_8bit_b_cv_3.ply
- __MACOSX/Bone_Models_Figure_5_Figure_6/._Copadichromis_trimaculatus_NHMUK_1962_10_18_129_136_8bit_b_cv_3.ply
- Bone_Models_Figure_5_Figure_6/Pallidochromis_tokolosh_NHMUK_1994_8_11_5_16_8bit_b_pc_8.ply
- __MACOSX/Bone_Models_Figure_5_Figure_6/._Pallidochromis_tokolosh_NHMUK_1994_8_11_5_16_8bit_b_pc_8.ply
- Bone_Models_Figure_5_Figure_6/Genyochromis_mento_NHMUK_1965_10_26_24_29_8bit_b_cv_10.ply
- __MACOSX/Bone_Models_Figure_5_Figure_6/._Genyochromis_mento_NHMUK_1965_10_26_24_29_8bit_b_cv_10.ply
- Bone_Models_Figure_5_Figure_6/Copadichromis_trimaculatus_NHMUK_1962_10_18_129_136_8bit_b_lower_pharyngeal_jaw.ply
- __MACOSX/Bone_Models_Figure_5_Figure_6/._Copadichromis_trimaculatus_NHMUK_1962_10_18_129_136_8bit_b_lower_pharyngeal_jaw.ply
- Bone_Models_Figure_5_Figure_6/Trematocranus_placodon_UniBri_220_8bit_final_caudal.ply
- __MACOSX/Bone_Models_Figure_5_Figure_6/._Trematocranus_placodon_UniBri_220_8bit_final_caudal.ply
- Bone_Models_Figure_5_Figure_6/Rhamphochromis_esox_NHMUK_1986_2_5_49_50_8bit_a_dentary.ply
- __MACOSX/Bone_Models_Figure_5_Figure_6/._Rhamphochromis_esox_NHMUK_1986_2_5_49_50_8bit_a_dentary.ply
- Bone_Models_Figure_5_Figure_6/Copadichromis_trimaculatus_NHMUK_1962_10_18_129_136_8bit_b_pc_1.ply
- __MACOSX/Bone_Models_Figure_5_Figure_6/._Copadichromis_trimaculatus_NHMUK_1962_10_18_129_136_8bit_b_pc_1.ply
- Bone_Models_Figure_5_Figure_6/Genyochromis_mento_NHMUK_1965_10_26_24_29_8bit_b_lower_pharyngeal_jaw.ply
- __MACOSX/Bone_Models_Figure_5_Figure_6/._Genyochromis_mento_NHMUK_1965_10_26_24_29_8bit_b_lower_pharyngeal_jaw.ply
- Bone_Models_Figure_5_Figure_6/Copadichromis_trimaculatus_NHMUK_1962_10_18_129_136_8bit_b_pc_3.ply
- __MACOSX/Bone_Models_Figure_5_Figure_6/._Copadichromis_trimaculatus_NHMUK_1962_10_18_129_136_8bit_b_pc_3.ply
- Bone_Models_Figure_5_Figure_6/Trematocranus_placodon_UniBri_220_8bit_pc_8.ply
- __MACOSX/Bone_Models_Figure_5_Figure_6/._Trematocranus_placodon_UniBri_220_8bit_pc_8.ply
- Bone_Models_Figure_5_Figure_6/Astatotilapia_calliptera_UniOxf_AC7_8bit_pc_3.ply
- __MACOSX/Bone_Models_Figure_5_Figure_6/._Astatotilapia_calliptera_UniOxf_AC7_8bit_pc_3.ply
- Bone_Models_Figure_5_Figure_6/Genyochromis_mento_NHMUK_1965_10_26_24_29_8bit_b_pc_3.ply
- __MACOSX/Bone_Models_Figure_5_Figure_6/._Genyochromis_mento_NHMUK_1965_10_26_24_29_8bit_b_pc_3.ply
- Bone_Models_Figure_5_Figure_6/Rhamphochromis_esox_NHMUK_1986_2_5_49_50_8bit_a_cv_3.ply
- __MACOSX/Bone_Models_Figure_5_Figure_6/._Rhamphochromis_esox_NHMUK_1986_2_5_49_50_8bit_a_cv_3.ply
- Bone_Models_Figure_5_Figure_6/Astatotilapia_calliptera_UniOxf_AC7_8bit_final_cv.ply
- __MACOSX/Bone_Models_Figure_5_Figure_6/._Astatotilapia_calliptera_UniOxf_AC7_8bit_final_cv.ply
- Bone_Models_Figure_5_Figure_6/Genyochromis_mento_NHMUK_1965_10_26_24_29_8bit_b_pc_1.ply
- __MACOSX/Bone_Models_Figure_5_Figure_6/._Genyochromis_mento_NHMUK_1965_10_26_24_29_8bit_b_pc_1.ply
- Bone_Models_Figure_5_Figure_6/Astatotilapia_calliptera_UniOxf_AC7_8bit_pc_1.ply
- __MACOSX/Bone_Models_Figure_5_Figure_6/._Astatotilapia_calliptera_UniOxf_AC7_8bit_pc_1.ply
- Bone_Models_Figure_5_Figure_6/._Rhamphochromis_esox_NHMUK_1986_2_5_49_50_8bit_a_lower_pharyngeal_jaw.ply
- __MACOSX/Bone_Models_Figure_5_Figure_6/._._Rhamphochromis_esox_NHMUK_1986_2_5_49_50_8bit_a_lower_pharyngeal_jaw.ply
- Bone_Models_Figure_5_Figure_6/Astatotilapia_calliptera_UniOxf_AC7_8bit_cv_10.ply
- __MACOSX/Bone_Models_Figure_5_Figure_6/._Astatotilapia_calliptera_UniOxf_AC7_8bit_cv_10.ply
- Bone_Models_Figure_5_Figure_6/._Trematocranus_placodon_UniBri_220_8bit_premaxilla.ply
- __MACOSX/Bone_Models_Figure_5_Figure_6/._._Trematocranus_placodon_UniBri_220_8bit_premaxilla.ply
- Bone_Models_Figure_5_Figure_6/Genyochromis_mento_NHMUK_1965_10_26_24_29_8bit_b_cv_3.ply
- __MACOSX/Bone_Models_Figure_5_Figure_6/._Genyochromis_mento_NHMUK_1965_10_26_24_29_8bit_b_cv_3.ply
- Bone_Models_Figure_5_Figure_6/Rhamphochromis_esox_NHMUK_1986_2_5_49_50_8bit_a_pc_1.ply
- __MACOSX/Bone_Models_Figure_5_Figure_6/._Rhamphochromis_esox_NHMUK_1986_2_5_49_50_8bit_a_pc_1.ply
- Bone_Models_Figure_5_Figure_6/Copadichromis_trimaculatus_NHMUK_1962_10_18_129_136_8bit_b_final_caudal.ply
- __MACOSX/Bone_Models_Figure_5_Figure_6/._Copadichromis_trimaculatus_NHMUK_1962_10_18_129_136_8bit_b_final_caudal.ply
- Bone_Models_Figure_5_Figure_6/Astatotilapia_calliptera_UniOxf_AC7_8bit_cv_3.ply
- __MACOSX/Bone_Models_Figure_5_Figure_6/._Astatotilapia_calliptera_UniOxf_AC7_8bit_cv_3.ply
- Bone_Models_Figure_5_Figure_6/Astatotilapia_calliptera_UniOxf_AC7_8bit_lower_pharyngeal_jaw.ply
- __MACOSX/Bone_Models_Figure_5_Figure_6/._Astatotilapia_calliptera_UniOxf_AC7_8bit_lower_pharyngeal_jaw.ply
- Bone_Models_Figure_5_Figure_6/Rhamphochromis_esox_NHMUK_1986_2_5_49_50_8bit_a_pc_3.ply
- __MACOSX/Bone_Models_Figure_5_Figure_6/._Rhamphochromis_esox_NHMUK_1986_2_5_49_50_8bit_a_pc_3.ply
- Bone_Models_Figure_5_Figure_6/Trematocranus_placodon_UniBri_220_8bit_pc_1.ply
- __MACOSX/Bone_Models_Figure_5_Figure_6/._Trematocranus_placodon_UniBri_220_8bit_pc_1.ply
- Bone_Models_Figure_5_Figure_6/Copadichromis_trimaculatus_NHMUK_1962_10_18_129_136_8bit_b_dentary.ply
- __MACOSX/Bone_Models_Figure_5_Figure_6/._Copadichromis_trimaculatus_NHMUK_1962_10_18_129_136_8bit_b_dentary.ply
- Bone_Models_Figure_5_Figure_6/Trematocranus_placodon_UniBri_220_8bit_dentary.ply
- __MACOSX/Bone_Models_Figure_5_Figure_6/._Trematocranus_placodon_UniBri_220_8bit_dentary.ply
- Bone_Models_Figure_5_Figure_6/Pallidochromis_tokolosh_NHMUK_1994_8_11_5_16_8bit_b_final_caudal_vertebrae.ply
- __MACOSX/Bone_Models_Figure_5_Figure_6/._Pallidochromis_tokolosh_NHMUK_1994_8_11_5_16_8bit_b_final_caudal_vertebrae.ply
- Bone_Models_Figure_5_Figure_6/Genyochromis_mento_NHMUK_1965_10_26_24_29_8bit_b_pc_8.ply
- __MACOSX/Bone_Models_Figure_5_Figure_6/._Genyochromis_mento_NHMUK_1965_10_26_24_29_8bit_b_pc_8.ply
- Bone_Models_Figure_5_Figure_6/Genyochromis_mento_NHMUK_1965_10_26_24_29_8bit_b_dentary.ply
- __MACOSX/Bone_Models_Figure_5_Figure_6/._Genyochromis_mento_NHMUK_1965_10_26_24_29_8bit_b_dentary.ply
- Bone_Models_Figure_5_Figure_6/Astatotilapia_calliptera_UniOxf_AC7_8bit_pc_8.ply
- __MACOSX/Bone_Models_Figure_5_Figure_6/._Astatotilapia_calliptera_UniOxf_AC7_8bit_pc_8.ply
- Bone_Models_Figure_5_Figure_6/Genyochromis_mento_NHMUK_1965_10_26_24_29_8bit_b_premaxilla.ply
- __MACOSX/Bone_Models_Figure_5_Figure_6/._Genyochromis_mento_NHMUK_1965_10_26_24_29_8bit_b_premaxilla.ply
- Bone_Models_Figure_5_Figure_6/Trematocranus_placodon_UniBri_220_8bit_pc_3.ply
- __MACOSX/Bone_Models_Figure_5_Figure_6/._Trematocranus_placodon_UniBri_220_8bit_pc_3.ply
- Bone_Models_Figure_5_Figure_6/Pallidochromis_tokolosh_NHMUK_1994_8_11_5_16_8bit_b_dentary.ply
- __MACOSX/Bone_Models_Figure_5_Figure_6/._Pallidochromis_tokolosh_NHMUK_1994_8_11_5_16_8bit_b_dentary.ply
- Bone_Models_Figure_5_Figure_6/Rhamphochromis_esox_NHMUK_1986_2_5_49_50_8bit_a_pc_8.ply
- __MACOSX/Bone_Models_Figure_5_Figure_6/._Rhamphochromis_esox_NHMUK_1986_2_5_49_50_8bit_a_pc_8.ply
- Bone_Models_Figure_5_Figure_6/Pallidochromis_tokolosh_NHMUK_1994_8_11_5_16_8bit_b_premaxilla.ply
- __MACOSX/Bone_Models_Figure_5_Figure_6/._Pallidochromis_tokolosh_NHMUK_1994_8_11_5_16_8bit_b_premaxilla.ply
- Bone_Models_Figure_5_Figure_6/Rhamphochromis_esox_NHMUK_1986_2_5_49_50_8bit_a_final_caudal.ply
- __MACOSX/Bone_Models_Figure_5_Figure_6/._Rhamphochromis_esox_NHMUK_1986_2_5_49_50_8bit_a_final_caudal.ply
- Bone_Models_Figure_5_Figure_6/Trematocranus_placodon_UniBri_220_8bit_lower_pharyngeal_jaw.ply
- __MACOSX/Bone_Models_Figure_5_Figure_6/._Trematocranus_placodon_UniBri_220_8bit_lower_pharyngeal_jaw.ply
- Bone_Models_Figure_5_Figure_6/Trematocranus_placodon_UniBri_220_8bit_premaxilla.ply
- __MACOSX/Bone_Models_Figure_5_Figure_6/._Trematocranus_placodon_UniBri_220_8bit_premaxilla.ply
- Bone_Models_Figure_5_Figure_6/Trematocranus_placodon_UniBri_220_8bit_cv_3.ply
- __MACOSX/Bone_Models_Figure_5_Figure_6/._Trematocranus_placodon_UniBri_220_8bit_cv_3.ply
- Bone_Models_Figure_5_Figure_6/Copadichromis_trimaculatus_NHMUK_1962_10_18_129_136_8bit_b_premaxilla.ply
- __MACOSX/Bone_Models_Figure_5_Figure_6/._Copadichromis_trimaculatus_NHMUK_1962_10_18_129_136_8bit_b_premaxilla.ply
- Bone_Models_Figure_5_Figure_6/Pallidochromis_tokolosh_NHMUK_1994_8_11_5_16_8bit_b_pc_3.ply
- __MACOSX/Bone_Models_Figure_5_Figure_6/._Pallidochromis_tokolosh_NHMUK_1994_8_11_5_16_8bit_b_pc_3.ply
- Bone_Models_Figure_5_Figure_6/Rhamphochromis_esox_NHMUK_1986_2_5_49_50_8bit_a_lower_pharyngeal_jaw.ply
- __MACOSX/Bone_Models_Figure_5_Figure_6/._Rhamphochromis_esox_NHMUK_1986_2_5_49_50_8bit_a_lower_pharyngeal_jaw.ply
- Bone_Models_Figure_5_Figure_6/Pallidochromis_tokolosh_NHMUK_1994_8_11_5_16_8bit_b_pc_1.ply
- __MACOSX/Bone_Models_Figure_5_Figure_6/._Pallidochromis_tokolosh_NHMUK_1994_8_11_5_16_8bit_b_pc_1.ply
- Bone_Models_Figure_5_Figure_6/._Rhamphochromis_esox_NHMUK_1986_2_5_49_50_8bit_a_premaxilla.ply
- __MACOSX/Bone_Models_Figure_5_Figure_6/._._Rhamphochromis_esox_NHMUK_1986_2_5_49_50_8bit_a_premaxilla.ply
- Bone_Models_Figure_5_Figure_6/Copadichromis_trimaculatus_NHMUK_1962_10_18_129_136_8bit_b_cv_10.ply
- __MACOSX/Bone_Models_Figure_5_Figure_6/._Copadichromis_trimaculatus_NHMUK_1962_10_18_129_136_8bit_b_cv_10.ply
- Bone_Models_Figure_5_Figure_6/Pallidochromis_tokolosh_NHMUK_1994_8_11_5_16_8bit_b_cv_3.ply
- __MACOSX/Bone_Models_Figure_5_Figure_6/._Pallidochromis_tokolosh_NHMUK_1994_8_11_5_16_8bit_b_cv_3.ply
- Bone_Models_Figure_5_Figure_6/Rhamphochromis_esox_NHMUK_1986_2_5_49_50_8bit_a_cv_10.ply
- __MACOSX/Bone_Models_Figure_5_Figure_6/._Rhamphochromis_esox_NHMUK_1986_2_5_49_50_8bit_a_cv_10.ply
- Bone_Models_Figure_5_Figure_6/Pallidochromis_tokolosh_NHMUK_1994_8_11_5_16_8bit_b_lower_pharyngeal_jaw.ply
- __MACOSX/Bone_Models_Figure_5_Figure_6/._Pallidochromis_tokolosh_NHMUK_1994_8_11_5_16_8bit_b_lower_pharyngeal_jaw.ply
- Bone_Models_Figure_5_Figure_6/Copadichromis_trimaculatus_NHMUK_1962_10_18_129_136_8bit_b_pc_8.ply
- __MACOSX/Bone_Models_Figure_5_Figure_6/._Copadichromis_trimaculatus_NHMUK_1962_10_18_129_136_8bit_b_pc_8.ply
- Bone_Models_Figure_5_Figure_6/._Trematocranus_placodon_UniBri_220_8bit_pc_1.ply
- __MACOSX/Bone_Models_Figure_5_Figure_6/._._Trematocranus_placodon_UniBri_220_8bit_pc_1.ply
- Bone_Models_Figure_5_Figure_6/Astatotilapia_calliptera_UniOxf_AC7_8bit_premaxilla.ply
- __MACOSX/Bone_Models_Figure_5_Figure_6/._Astatotilapia_calliptera_UniOxf_AC7_8bit_premaxilla.ply
- Bone_Models_Figure_5_Figure_6/Trematocranus_placodon_UniBri_220_8bit_upper_pharyngeal_jaws.ply
- __MACOSX/Bone_Models_Figure_5_Figure_6/._Trematocranus_placodon_UniBri_220_8bit_upper_pharyngeal_jaws.ply
