# Supplementary material for: A whole-body micro-CT scan library that captures the skeletal diversity of Lake Malawi cichlid fishes
Source: Sci Data. 2024 Sep 10;11:984. doi: 10.1038/s41597-024-03687-1 (PMC11387623; doi:10.1038/s41597-024-03687-1)
Supplement: Supplementary file 4 — Supplementary Whole Body Images [file 41597_2024_3687_MOESM4_ESM.zip]

Archive with 117 entries (116 files):
- Whole_Body_Images/
- Whole_Body_Images/Alticorpus_macrocleithrum_NHMUK_1984_10_22_2_5_8bit_a.tif
- Whole_Body_Images/Alticorpus_macrocleithrum_NHMUK_1984_10_22_2_5_8bit_b.tif
- Whole_Body_Images/Alticorpus_macrocleithrum_UniBri_maldeco_19_10_04_8bit.tif
- Whole_Body_Images/Astatotilapia_calliptera_NHMUK_1921_9_6_94_95_8bit_a.tif
- Whole_Body_Images/Astatotilapia_calliptera_NHMUK_1921_9_6_94_95_8bit_b.tif
- Whole_Body_Images/Astatotilapia_calliptera_NHMUK_1957_11_29_16_26_8bit_a.tif
- Whole_Body_Images/Astatotilapia_calliptera_NHMUK_1957_11_29_16_26_8bit_b.tif
- Whole_Body_Images/Astatotilapia_calliptera_NHMUK_1966_7_28_21_24_8bit_a.tif
- Whole_Body_Images/Astatotilapia_calliptera_NHMUK_1966_7_28_21_24_8bit_b.tif
- Whole_Body_Images/Astatotilapia_calliptera_UniOxf_AC1_8bit.tif
- Whole_Body_Images/Astatotilapia_calliptera_UniOxf_AC2_8bit.tif
- Whole_Body_Images/Astatotilapia_calliptera_UniOxf_AC3_8bit.tif
- Whole_Body_Images/Astatotilapia_calliptera_UniOxf_AC4_8bit.tif
- Whole_Body_Images/Astatotilapia_calliptera_UniOxf_AC5_8bit.tif
- Whole_Body_Images/Astatotilapia_calliptera_UniOxf_AC6_8bit.tif
- Whole_Body_Images/Astatotilapia_calliptera_UniOxf_AC7_8bit.tif
- Whole_Body_Images/Astatotilapia_calliptera_UniOxf_AC8_8bit.tif
- Whole_Body_Images/Astatotilapia_calliptera_UniOxf_AC9_8bit.tif
- Whole_Body_Images/Astatotilapia_calliptera_UniOxf_H1_8bit.tif
- Whole_Body_Images/Astatotilapia_gigliolii_BanUni_G12D10_8bit.tif
- Whole_Body_Images/Astatotilapia_gigliolii_BanUni_G15J08_8bit.tif
- Whole_Body_Images/Astatotilapia_sp_ruaha_blue_BanUni_AU11_8bit.tif
- Whole_Body_Images/Astatotilapia_sp_ruaha_blue_BanUni_AU13_8bit.tif
- Whole_Body_Images/Copadichromis_likomae_NHMUK_1962_10_18_113_118_8bit_a.tif
- Whole_Body_Images/Copadichromis_likomae_NHMUK_1962_10_18_113_118_8bit_b.tif
- Whole_Body_Images/Copadichromis_quadrimaculatus_NHMUK_1908_10_27_42_48_8bit_a.tif
- Whole_Body_Images/Copadichromis_quadrimaculatus_NHMUK_1908_10_27_42_48_8bit_b.tif
- Whole_Body_Images/Copadichromis_trimaculatus_NHMUK_1962_10_18_129_136_8bit_a.tif
- Whole_Body_Images/Copadichromis_trimaculatus_NHMUK_1962_10_18_129_136_8bit_b.tif
- Whole_Body_Images/Copadichromis_virginalis_NHMUK_1962_10_18_32_39_8bit_a.tif
- Whole_Body_Images/Copadichromis_virginalis_NHMUK_1962_10_18_32_39_8bit_b.tif
- Whole_Body_Images/Cynotilapia_axelrodi_NHMUK_1976_11_19_1_8bit.tif
- Whole_Body_Images/Dimidiochromis_compressiceps_UniBri_213_8bit.tif
- Whole_Body_Images/Dimidiochromis_strigatus_UniBri_39_8bit.tif
- Whole_Body_Images/Diplotaxodon_aeneus_NHMUK_1996_4_30_17_20_8bit_a.tif
- Whole_Body_Images/Diplotaxodon_aeneus_NHMUK_1996_4_30_17_20_8bit_b.tif
- Whole_Body_Images/Diplotaxodon_aeneus_UniBri_DRC051_8bit_a.tif
- Whole_Body_Images/Diplotaxodon_aeneus_UniBri_DRC051_8bit_b.tif
- Whole_Body_Images/Diplotaxodon_argenteus_NHMUK_1935_6_14_2281_2282_8bit.tif
- Whole_Body_Images/Diplotaxodon_limnothrissa_NHMUK_1992_3_25_2_17_8bit_a.tif
- Whole_Body_Images/Diplotaxodon_limnothrissa_NHMUK_1992_3_25_2_17_8bit_b.tif
- Whole_Body_Images/Diplotaxodon_macrops_NHMUK_1996_4_30_2_10_3_8bit.tif
- Whole_Body_Images/Diplotaxodon_sp_holochromis_UniBri_DRC001_8bit_a.tif
- Whole_Body_Images/Diplotaxodon_sp_holochromis_UniBri_DRC001_8bit_b.tif
- Whole_Body_Images/Diplotaxodon_sp_macrops_black_dorsal_UniBri_DRC090_8bit_a.tif
- Whole_Body_Images/Diplotaxodon_sp_macrops_black_dorsal_UniBri_DRC090_8bit_b.tif
- Whole_Body_Images/Diplotaxodon_sp_macrops_ngulube_UniBri_DRC060_8bit_a.tif
- Whole_Body_Images/Diplotaxodon_sp_macrops_ngulube_UniBri_DRC060_8bit_b.tif
- Whole_Body_Images/Diplotaxodon_sp_similis_white_back_north_UniBri_DRC084_8bit.tif
- Whole_Body_Images/Diplotaxodon_sp_similis_white_back_north_UniBri_DRC086_8bit.tif
- Whole_Body_Images/Genyochromis_mento_NHMUK_1965_10_26_24_29_8bit_a.tif
- Whole_Body_Images/Genyochromis_mento_NHMUK_1965_10_26_24_29_8bit_b.tif
- Whole_Body_Images/Hemitilapia_oxyrhynchus_UniBri_40_8bit.tif
- Whole_Body_Images/Iodotropheus_sprengerae_NHMUK_1971_9_8_7_8_8bit_a.tif
- Whole_Body_Images/Iodotropheus_sprengerae_NHMUK_1971_9_8_7_8_8bit_b.tif
- Whole_Body_Images/Labidochromis_strigatus_NHMUK_1981_1_9_28_32_8bit_a.tif
- Whole_Body_Images/Labidochromis_strigatus_NHMUK_1981_1_9_28_32_8bit_b.tif
- Whole_Body_Images/Lethrinops_albus_NHMUK_1930_1_31_171_180_8bit_a.tif
- Whole_Body_Images/Lethrinops_albus_NHMUK_1930_1_31_171_180_8bit_b.tif
- Whole_Body_Images/Lethrinops_auritus_NHMUK_1978_10_31_2_6_8bit_a.tif
- Whole_Body_Images/Lethrinops_auritus_NHMUK_1978_10_31_2_6_8bit_b.tif
- Whole_Body_Images/Lethrinops_gossei_UniBri_refonly_8bit.tif
- Whole_Body_Images/Maylandia_zebra_UniOxf_M2_8bit.tif
- Whole_Body_Images/Maylandia_zebra_UniOxf_M3_8bit.tif
- Whole_Body_Images/Maylandia_zebra_UniOxf_M4_8bit.tif
- Whole_Body_Images/Maylandia_zebra_UniOxf_M5_8bit.tif
- Whole_Body_Images/Maylandia_zebra_UniOxf_M6_8bit.tif
- Whole_Body_Images/Mylochromis_anaphyrmus_UniBri_132_8bit.tif
- Whole_Body_Images/Nimbochromis_linni_UniBri_440_8bit.tif
- Whole_Body_Images/Nimbochromis_livingstonii_NHMUK_1896_10_5_25_8bit.tif
- Whole_Body_Images/Nimbochromis_polystigma_NHMUK_1921_9_6_102_107_8bit_a.tif
- Whole_Body_Images/Nimbochromis_polystigma_NHMUK_1921_9_6_102_107_8bit_b.tif
- Whole_Body_Images/Otopharynx_lithobates_NHMUK_1974_7_5_1_8bit.tif
- Whole_Body_Images/Otopharynx_lithobates_NHMUK_1974_7_5_2_3_8bit_a.tif
- Whole_Body_Images/Otopharynx_lithobates_NHMUK_1974_7_5_2_3_8bit_b.tif
- Whole_Body_Images/Otopharynx_speciosus_NHMUK_1935_6_14_1649_8bit.tif
- Whole_Body_Images/Otopharynx_speciosus_NHMUK_1935_6_14_1650_8bit.tif
- Whole_Body_Images/Otopharynx_sp_brooksi_nkhata_UniBri_115_8bit.tif
- Whole_Body_Images/Otopharynx_tetrastigma_NHMUK_1893_11_15_34_37_8bit_a.tif
- Whole_Body_Images/Otopharynx_tetrastigma_NHMUK_1893_11_15_34_37_8bit_b.tif
- Whole_Body_Images/Pallidochromis_tokolosh_NHMUK_1994_8_11_5_16_8bit_a.tif
- Whole_Body_Images/Pallidochromis_tokolosh_NHMUK_1994_8_11_5_16_8bit_b.tif
- Whole_Body_Images/Petrotilapia_genalutea_NHMUK_1981_2_2_222_226_8bit.tif
- Whole_Body_Images/Placidochromis_electra_UniBri_439_8bit.tif
- Whole_Body_Images/Placidochromis_johnstoni_UniBri_438_8bit.tif
- Whole_Body_Images/Placidochromis_milomo_UniBri_206_8bit.tif
- Whole_Body_Images/Placidochromis_milomo_UniBri_437_8bit.tif
- Whole_Body_Images/Protomelas_spilopterus_UniBri_211_8bit.tif
- Whole_Body_Images/Rhamphochromis_esox_NHMUK_1986_2_5_49_50_8bit_a.tif
- Whole_Body_Images/Rhamphochromis_esox_NHMUK_1986_2_5_49_50_8bit_b.tif
- Whole_Body_Images/Rhamphochromis_ferox_NHMUK_1935_6_14_2202_2207_8bit_a.tif
- Whole_Body_Images/Rhamphochromis_ferox_NHMUK_1935_6_14_2202_2207_8bit_b.tif
- Whole_Body_Images/Rhamphochromis_longiceps_NHMUK_1935_6_14_2175_2176_8bit_a.tif
- Whole_Body_Images/Rhamphochromis_longiceps_NHMUK_1935_6_14_2175_2176_8bit_b.tif
- Whole_Body_Images/Rhamphochromis_sp_chilingali_UniBri_RRC013_8bit_a.tif
- Whole_Body_Images/Rhamphochromis_sp_chilingali_UniBri_RRC013_8bit_b.tif
- Whole_Body_Images/Rhamphochromis_sp_chilingali_UniOxf_R1_8bit.tif
- Whole_Body_Images/Rhamphochromis_sp_chilingali_UniOxf_R2_8bit.tif
- Whole_Body_Images/Rhamphochromis_sp_kingiri_dwarf_UniBri_NA_8bit_a.tif
- Whole_Body_Images/Rhamphochromis_sp_kingiri_dwarf_UniBri_NA_8bit_b.tif
- Whole_Body_Images/Rhamphochromis_sp_kingiri_large_UniBri_site1_8bit_a.tif
- Whole_Body_Images/Rhamphochromis_sp_kingiri_large_UniBri_site1_8bit_b.tif
- Whole_Body_Images/Rhamphochromis_sp_longiceps_blue_back_UniBri_RRC037_1_8bit.tif
- Whole_Body_Images/Rhamphochromis_sp_longiceps_blue_back_UniBri_RRC037_3_8bit.tif
- Whole_Body_Images/Rhamphochromis_sp_longiceps_grey_back_UniBri_RRC045_8bit_a.tif
- Whole_Body_Images/Rhamphochromis_sp_longiceps_grey_back_UniBri_RRC045_8bit_b.tif
- Whole_Body_Images/Rhamphochromis_sp_yellow_belly_UniBri_RRC049_8bit_a.tif
- Whole_Body_Images/Rhamphochromis_sp_yellow_belly_UniBri_RRC049_8bit_b.tif
- Whole_Body_Images/Rhamphochromis_woodi_NHMUK_1935_6_14_2185_2187_8bit_a.tif
- Whole_Body_Images/Rhamphochromis_woodi_NHMUK_1935_6_14_2185_2187_8bit_b.tif
- Whole_Body_Images/Stigmatochromis_macrorhynchos_UniBri_SG9_8bit.tif
- Whole_Body_Images/Taeniolethrinops_praeorbitalis_UniBri_31_9_14_8bit.tif
- Whole_Body_Images/Trematocranus_placodon_UniBri_220_8bit.tiff
- Whole_Body_Images/Tropheops_tropheops_NHMUK_2012_1_17_18_25_8bit_a.tif
- Whole_Body_Images/Tropheops_tropheops_NHMUK_2012_1_17_18_25_8bit_b.tif
- Whole_Body_Images/Tyrannochromis_macrostoma_UniBri_201_8bit.tif
